# Supplementary material for: Comprehensive identification of virulence factors required for respiratory melioidosis using Tn-seq mutagenesis
Source: Front Cell Infect Microbiol. 2015 Nov 4;5:78. doi: 10.3389/fcimb.2015.00078 (PMC4631991; doi:10.3389/fcimb.2015.00078)
Supplement: Supplementary file 1 [file Table1.XLSX]

## Sheet: More than 3-fold down in lung
Feature ID	Experiment - Fold Change (original values)	Kal's Z-test: Lung 1026b vs Input original values - Bonferroni	Input - Means	Lung 1026b - Means	Annotation
acoE	-3.07376	0.0250035	66.5752	21.6592	acetyl-CoA synthetase
add	-5.96555	0	134.469	22.5409	adenosine deaminase
aidB	-8.46258	8.46031e-07	62.0991	7.33808	Acyl-CoA dehydrogenase
ampD	-37.484	2.29787e-07	49.305	1.31536	N-acetyl-anhydromuranmyl-L-alanine amidase
amrR	-8.49732	0	341.586	40.1992	Transcription repressor of multidrug effluxpump acrAB operon, TetR (AcrR) family
anmK	-4.33157	7.54594e-09	111.374	25.7122	anhydro-N-acetylmuramic acid kinase
apaG	-5.11038	0	256.901	50.2704	ApaG protein
aqpZ	-4.99525	0	161.111	32.2529	aquaporin Z
arcA	-23.3666	1.39044e-12	79.4797	3.40142	arginine deiminase
aroE	-19.6709	0.00346369	30.4443	1.54768	shikimate 5-dehydrogenase
aroG	-12.5019	7.856e-11	79.1797	6.33339	phospho-2-dehydro-3-deoxyheptonate aldolase
benB	-3.94828	4.24085e-11	145.043	36.7359	benzoate 1,2-dioxygenase subunit beta
bfr	-7.5598	5.21105e-05	52.3616	6.92632	bacterioferritin
bicA	-15.2996	0	144.06	9.41592	type III secretion low calcium response chaperone LcrH/SycD
bioA	-4.47513	0.00593968	51.6536	11.5424	adenosylmethionine-8-amino-7-oxononanoate aminotransferase
bioB	-10.8797	1.01363e-09	75.2906	6.92028	biotin synthase
bipB	-15.6668	8.29472e-05	40.8582	2.60795	BipB protein
bipC	-35.0191	3.57726e-07	48.6126	1.38817	cell invasion protein
bkdA1	-379.43	0	119.611	0.315238	2-oxoisovalerate dehydrogenase subunit alpha
BP1026B_I0002	-83.0003	0	212.42	2.55927	hypothetical protein
BP1026B_I0006	-16.9686	0.0198125	27.051	1.59418	cobalamin synthesis protein/P47K family protein
BP1026B_I0007	-5.08608	0	150.505	29.5915	HpaH
BP1026B_I0025	-9.19245	0	465.96	50.6894	LysR family transcriptional regulator
BP1026B_I0026	-81.8528	0	83.5047	1.02018	hypothetical protein
BP1026B_I0035	-50.9986	1.32092e-11	69.3098	1.35905	MerR family transcriptional regulator
BP1026B_I0038	-4.70534	0	191.188	40.6322	ATP-binding cassette, ABC transporter
BP1026B_I0042	-15.5106	0	386.804	24.938	DNA-binding response regulator
BP1026B_I0044	-18.2265	0	404.724	22.2053	type III DNA modification methyltransferase
BP1026B_I0049	-140.756	0	113.507	0.806409	branched-chain amino acid ABC transporter ATP-binding protein
BP1026B_I0052	-8.38309	0	218.521	26.0668	hypothetical protein
BP1026B_I0062	-16.9195	0	102.946	6.08445	AraC family transcription regulator
BP1026B_I0068	-68.0832	0	116.067	1.70478	hypothetical protein
BP1026B_I0070	-64.2583	0	135.374	2.10672	lipoprotein
BP1026B_I0071	-3.2662	0.00263459	74.4327	22.7887	transmembrane regulator PrtR
BP1026B_I0073	-3.23335	0	285.84	88.4035	catalase
BP1026B_I0088	-16.5236	9.0369e-07	51.4625	3.1145	hypothetical protein
BP1026B_I0095	-4.97237	0.00406082	49.2409	9.9029	DNA-3-methyladenine glycosylase II
BP1026B_I0097	-11.3923	0	198.636	17.436	RNA polymerase sigma factor
BP1026B_I0100	-56.6085	7.49347e-07	45.414	0.802248	LysR family transcriptional regulator
BP1026B_I0101	-8.14832	0	128.711	15.796	ABC transporter substrate-binding protein
BP1026B_I0110	-145.346	0	139.492	0.959726	thioesterase family protein
BP1026B_I0111	-12.4081	0	302.124	24.3489	patatin-like phospholipase family protein
BP1026B_I0114	-38.759	7.4953e-06	41.5247	1.07136	DNA topoisomerase III
BP1026B_I0115	-76.4979	7.33487e-06	39.9649	0.522431	thioredoxin
BP1026B_I0122	-3.32084	1.31967e-08	140.871	42.4204	hypothetical protein
BP1026B_I0138	-42.2269	0	173.134	4.10009	hypothetical protein
BP1026B_I0140	-3.56483	0	481.994	135.208	putative phage-encoded membrane protein
BP1026B_I0141	-3.42257	0	207.862	60.7327	hypothetical protein
BP1026B_I0160	-55.4185	0	718.019	12.9563	Prophage LysC protein
BP1026B_I0168	-3.29681	0	287.859	87.3142	Phage terminase, endonuclease subunit
BP1026B_I0172	-131.576	0.0111957	24.2151	0.184038	Phage portal protein
BP1026B_I0175	-11.5156	0	233.235	20.2539	ATPase
BP1026B_I0176	-7.28552	0	247.783	34.0103	hypothetical protein
BP1026B_I0200	-8.59691	5.47246e-05	49.5565	5.76446	TolC family type I secretion outer membrane protein
BP1026B_I0205	-39.7789	1.47387e-10	65.2389	1.64004	hypothetical protein
BP1026B_I0210	-7.96478	0	185.15	23.2461	methyltransferase small domain-containing protein
BP1026B_I0211	-19.8089	2.08566e-12	81.0027	4.0892	hypothetical protein
BP1026B_I0216	-6.31515	0	285.563	45.2188	nitroreductase family protein
BP1026B_I0220	-16.643	0	168.078	10.099	class III extradiol-type catecholic dioxygenase family protein
BP1026B_I0226	-96.3874	0	480.317	4.98319	hypothetical protein
BP1026B_I0229	-3.12173	0.000134823	96.254	30.8335	hydrolase
BP1026B_I0230	-3.30207	0	213.913	64.7815	ABC transporter ATP-binding protein
BP1026B_I0231	-102.507	0	262.993	2.5656	hypothetical protein
BP1026B_I0235	-5.8889	1.11275e-06	72.7304	12.3504	AraC/XylS family transcriptional regulator
BP1026B_I0251	-12.7165	0	261.038	20.5275	phosphoglycolate phosphatase
BP1026B_I0254	-32.1291	2.52616e-06	44.6407	1.38942	membrane-bound lytic murein transglycosylase A
BP1026B_I0294	-7.19211	0	363.414	50.5296	NUDIX family pyrophosphatase
BP1026B_I0296	-10.1282	0	705.59	69.6658	hypothetical protein
BP1026B_I0300	-23.6226	0	93.7687	3.96945	type IV fimbrial biogenesis protein,PilB
BP1026B_I0307	-30.9392	0	96.9816	3.13459	lipoprotein
BP1026B_I0308	-4.61198	0	857.762	185.986	dinucleoside polyphosphate hydrolase
BP1026B_I0311	-177.475	8.82932e-11	62.4843	0.352073	hypoxanthine-guanine phosphoribosyltransferase
BP1026B_I0322	-62.7283	0.000134957	34.1482	0.544382	hypothetical protein
BP1026B_I0327	-5.04618	3.0566e-07	85.0833	16.8609	hypothetical protein
BP1026B_I0329	-6.51895	4.72751e-11	102.243	15.6839	esterase
BP1026B_I0334	-223.374	0	233.395	1.04486	hypothetical protein
BP1026B_I0335	-6.36552	0	414.638	65.1381	serine-type carboxypeptidase family protein
BP1026B_I0336	-11.7297	0.00336916	34.0239	2.90066	hypothetical protein
BP1026B_I0344	-12.796	0.00262639	33.8974	2.64906	short chain dehydrogenase/reductase family oxidoreductase
BP1026B_I0351	-12.2397	0.0361812	27.5314	2.24936	ribonuclease SA
BP1026B_I0358	-12.4332	0	827.594	66.563	MFS transporter
BP1026B_I0364	-6.95067	0	154.176	22.1814	C4-dicarboxylate transporter DctA
BP1026B_I0380	-8.36636	1.80758e-11	94.3102	11.2726	GntP family high-affinity gluconate permease
BP1026B_I0381	-30.116	0	428.535	14.2295	shikimate kinase
BP1026B_I0390	-76.4979	1.25488e-09	58.3018	0.762135	hypothetical protein
BP1026B_I0392	-32.6391	4.78644e-06	43.1512	1.32207	HSP20 family protein
BP1026B_I0404	-3.83881	0.00698191	58.2025	15.1616	glutathione S-transferase
BP1026B_I0409	-260.093	0	228.722	0.879387	phosphoglycerate mutase
BP1026B_I0419	-11.6896	0	330.377	28.2625	glutathione S-transferase
BP1026B_I0421	-4.35732	0.000373243	64.505	14.8038	glutamate synthase domain-containing protein
BP1026B_I0428	-8.97017	0	309.638	34.5186	hypothetical protein
BP1026B_I0429	-22.8594	1.46282e-08	58.41	2.55519	N6-adenine-specific DNA methylase
BP1026B_I0435	-9.6629	1.99942e-07	63.2636	6.54707	cytochrome B561
BP1026B_I0437	-229.494	0	77.0308	0.335655	hypothetical protein
BP1026B_I0449	-85.6777	4.91919e-05	35.8086	0.417945	transcriptional regulator
BP1026B_I0469	-114.441	0	78.8687	0.689165	D-lactate dehydrogenase, cytochrome c-dependent
BP1026B_I0488	-25.8702	6.95222e-13	80.8554	3.12542	deoxynucleoside kinase family protein
BP1026B_I0497	-10.5362	0	227.517	21.5938	small-conductance mechanosensitive channel
BP1026B_I0526	-3.48713	0	320.4	91.8807	hypothetical protein
BP1026B_I0527	-39.7789	1.16531e-05	40.4755	1.01751	PAP2 family protein
BP1026B_I0531	-3.7799	4.15464e-09	128.624	34.0285	undecaprenyl-phosphate galactosephosphotransferase
BP1026B_I0532	-8.22067	1.32787e-10	88.9793	10.8238	polysaccharide biosynthesis/export protein
BP1026B_I0536	-8.45622	0	278.709	32.959	capsule polysaccharide biosynthesis protein
BP1026B_I0554	-40.7989	0.000596612	31.8435	0.7805	short-chain dehydrogenase
BP1026B_I0558	-167.275	0	237.292	1.41857	hypothetical protein
BP1026B_I0559	-9.59607	0	350.123	36.4861	hypothetical protein
BP1026B_I0560	-4.43688	0	205.306	46.2725	hypothetical protein
BP1026B_I0576	-48.4023	0	79.1086	1.6344	fumarylacetoacetase
BP1026B_I0585	-30.5992	6.95222e-13	80.0913	2.61743	membrane protein
BP1026B_I0591	-9.47737	0	288.973	30.4909	TonB-dependent siderophore receptor family protein
BP1026B_I0604	-9.60474	8.00818e-05	46.5687	4.84851	EmrB/QacA family drug resistance transporter
BP1026B_I0606	-4.50195	2.70441e-10	121.985	27.0961	amino acid transporter LysE
BP1026B_I0607	-156.056	0	114.881	0.736153	acetyltransferase
BP1026B_I0608	-4.9925	3.56385e-08	94.0562	18.8395	DNA-binding protein
BP1026B_I0609	-9.99174	0	563.811	56.4277	metallo-beta-lactamase family protein
BP1026B_I0611	-4.11333	0.0016814	60.9926	14.828	lipoprotein
BP1026B_I0618	-29.2878	0	577.441	19.7161	hypothetical protein
BP1026B_I0619	-33.3191	0	143.897	4.31877	hypothetical protein
BP1026B_I0664	-27.3353	0	114.988	4.20659	branched-chain amino acid ABC transporter ATP-binding protein
BP1026B_I0667	-3.71723	0.00723181	59.8694	16.1059	branched-chain amino acid ABC transporter permease
BP1026B_I0668	-4.40494	0.00105636	59.5587	13.5209	branched-chain amino acid ABC transporter substrate-binding protein
BP1026B_I0680	-11.0376	6.53508e-11	82.3902	7.46453	methyl transferase
BP1026B_I0682	-131.576	1.39044e-12	71.6279	0.544382	hypothetical protein
BP1026B_I0691	-3.91784	0	651.246	166.226	aminotransferase
BP1026B_I0704	-4.70757	2.22481e-05	72.0822	15.312	His/Glu/Gln/Arg/opine ABC transporter permease
BP1026B_I0712	-90.7775	2.12043e-10	61.6857	0.679526	ABC transporter permease
BP1026B_I0719	-29.5792	8.63173e-08	52.6184	1.7789	recombination factor protein RarA
BP1026B_I0720	-7.64979	0	412.043	53.8633	hypothetical protein
BP1026B_I0724	-94.8574	0	146.31	1.54242
BP1026B_I0729	-27.5393	0.0174091	25.4862	0.92545	hypothetical protein
BP1026B_I0733	-6.91807	0	168.98	24.4258	hypothetical protein
BP1026B_I0754	-85.6777	0	84.0959	0.981538	chorismate mutase
BP1026B_I0756	-49.9787	1.39044e-12	74.716	1.49496	hypothetical protein
BP1026B_I0762	-48.9587	0	119.684	2.44458	hypothetical protein
BP1026B_I0770	-4.28388	0.00202844	58.1186	13.5668	hypothetical protein
BP1026B_I0785	-29.0692	1.68721e-05	40.827	1.40448	regulatory protein
BP1026B_I0787	-15.2996	0	119.858	7.83404	hypothetical protein
BP1026B_I0788	-20.1955	0	155.749	7.71208	hypothetical protein
BP1026B_I0789	-3.64025	0.0183134	56.519	15.5261	phosphoglycolate phosphatase
BP1026B_I0815	-22.0314	0.000265356	35.86	1.62768	Acyl-CoA dehydrogenase
BP1026B_I0818	-3.56206	0	233.147	65.4528	radical SAM domain-containing protein
BP1026B_I0826	-4.73151	0	1068.39	225.804	CobD/CbiB family protein
BP1026B_I0838	-13.7696	1.50143e-05	46.3386	3.36527	sigma-54 dependent DNA-binding transcriptional regulator
BP1026B_I0842	-156.056	0	645.289	4.13499	hypothetical protein
BP1026B_I0846	-36.719	0	96.4343	2.62628	hypothetical protein
BP1026B_I0849	-10.5857	0	158.581	14.9807	CreA protein
BP1026B_I0856	-16.2411	5.78595e-05	41.4473	2.552	2-hydroxyacid dehydrogenase
BP1026B_I0858	-4.14872	0	298.013	71.8325	acetyltransferase
BP1026B_I0859	-22.1688	0	733.023	33.0656	hypothetical protein
BP1026B_I0860	-8.30549	1.48425e-06	60.887	7.33093	molybdopterin biosynthesis moeA protein
BP1026B_I0871	-113.217	0.000103514	33.9554	0.299914	Maf-like protein
BP1026B_I0894	-10.1997	0.037764	28.8959	2.83301	beta-hexosaminidase
BP1026B_I0896	-5.87224	0	5301.49	902.806	hypothetical protein
BP1026B_I0905	-39.7789	0	85.0475	2.138	LysR family transcriptional regulator
BP1026B_I0908	-3.50099	8.97747e-05	86.511	24.7105	hypothetical protein
BP1026B_I0909	-13.9396	0	109.091	7.82595	hypothetical protein
BP1026B_I0929	-3.34937	0	202.39	60.4264	histidine transport system permease
BP1026B_I0932	-64.2583	1.65845e-05	38.544	0.599829	AraC family transcription regulator
BP1026B_I0935	-31.6191	0.000215194	34.8159	1.1011	arginine N-succinyltransferase subunit beta
BP1026B_I0948	-128.517	0	114.048	0.887418	cation-binding hemerythrin HHE family protein
BP1026B_I0949	-28.4135	6.95222e-13	79.0472	2.78203	Rrf2 family protein
BP1026B_I0954	-4.78112	0	457.075	95.5999	SufD domain-containing protein
BP1026B_I0965	-44.3688	1.66776e-05	39.3737	0.887418	U32 family peptidase
BP1026B_I0971	-30.4292	0	173.934	5.71601	heme/copper membrane protein
BP1026B_I0975	-7.53964	0	156.95	20.8167	alkane-1 monooxygenase
BP1026B_I0976	-39.3964	0	125.774	3.19252	deoxyribodipyrimidine photolyase
BP1026B_I0978	-17.7475	3.51962e-06	47.5087	2.67692	ATP-dependent transcription regulator LuxR
BP1026B_I0980	-3.72883	3.47611e-11	154.11	41.3294	alpha/beta fold family hydrolase
BP1026B_I0986	-145.346	2.55462e-07	46.1556	0.317556	imidazolonepropionase
BP1026B_I0988	-3.71015	3.37878e-10	143.492	38.6755	N-formylglutamate amidohydrolase
BP1026B_I0989	-5.01087	0	1029.09	205.371	hypothetical protein
BP1026B_I0993	-36.719	0.00158393	29.9838	0.816574	aminotransferase
BP1026B_I0995	-21.4194	0	130.596	6.09708	hypothetical protein
BP1026B_I0998	-8.37451	0.0121953	34.245	4.0892	LysR family regulatory protein
BP1026B_I1003	-3.49281	0.000128408	84.8511	24.2931	ATP-dependent helicase HrpA
BP1026B_I1004	-5.12444	0	332.972	64.9772	hypothetical protein
BP1026B_I1021	-76.4979	0	117.992	1.54242	hypothetical protein
BP1026B_I1032	-3.55804	7.23726e-10	145.754	40.9648	hypothetical protein
BP1026B_I1033	-3.5595	7.68406e-05	85.8143	24.1086	peptidase
BP1026B_I1035	-85.6777	4.19925e-06	40.9618	0.478092	IclR regulatory protein
BP1026B_I1036	-26.6213	2.85041e-11	71.5588	2.68803	Fe-S oxidoreductase
BP1026B_I1038	-5.00272	0	291.675	58.3033	hypothetical protein
BP1026B_I1039	-6.77553	0.0135219	37.2425	5.49661	low molecular weight protein-tyrosine-phosphatase
BP1026B_I1051	-23.5614	0.0110349	27.0149	1.14658	single-stranded-DNA-specific exonuclease RecJ
BP1026B_I1052	-7.98447	6.46556e-11	92.211	11.5488	hypothetical protein
BP1026B_I1057	-3.43382	0	323.195	94.1209	hydrolase
BP1026B_I1063	-4.19132	1.26841e-07	101.927	24.3186	chaperonin HSP33
BP1026B_I1064	-12.2397	0	117.803	9.62468	hexapeptide repeat-containing transferase
BP1026B_I1065	-10.3272	0.000801511	39.2095	3.79672	hypothetical protein
BP1026B_I1072	-12.094	1.66853e-11	83.9427	6.94087	methyltransferase
BP1026B_I1078	-46.9187	0	100.202	2.13565	FkbP-type peptidyl-prolyl cis-trans isomerase
BP1026B_I1082	-20.9094	0	205.754	9.84023	hypothetical protein
BP1026B_I1084	-3.93466	0	530.108	134.728	hypothetical protein
BP1026B_I1085	-9.09475	0	141.401	15.5476	hypothetical protein
BP1026B_I1087	-85.6777	0	99.113	1.15681	hypothetical protein
BP1026B_I1091	-45.1338	0	99.113	2.19598	hypothetical protein
BP1026B_I1092	-4.15275	0.00100359	62.7716	15.1157	hypothetical protein
BP1026B_I1095	-8.71176	0	244.748	28.094	hypothetical protein
BP1026B_I1105	-5.45942	0	277.74	50.8736	hypothetical protein
BP1026B_I1119	-5.58228	0	182.044	32.6111	phage P2 GpU family protein
BP1026B_I1121	-6.88481	7.20846e-06	60.9926	8.85901	phage tail formation protein
BP1026B_I1122	-3.78463	1.39044e-12	168.373	44.4885	gp24
BP1026B_I1123	-3.23127	6.48225e-09	149.519	46.2725	bacteriophage lysis protein
BP1026B_I1125	-5.08062	0	211.015	41.5333	hypothetical protein
BP1026B_I1126	-5.05998	0	339.161	67.0283	hypothetical protein
BP1026B_I1128	-57.1185	5.90938e-11	65.6844	1.14997	hypothetical protein
BP1026B_I1130	-11.2695	0	636.854	56.5115	hypothetical protein
BP1026B_I1132	-3.10045	0	507.591	163.716	gp33
BP1026B_I1133	-28.0492	7.69409e-08	53.1826	1.89604	hypothetical protein
BP1026B_I1136	-4.98653	0	300.757	60.3138
BP1026B_I1137	-5.28531	1.03588e-10	112.427	21.2715	hypothetical protein
BP1026B_I1141	-6.48478	0	174.772	26.9511	serine O-acetyltransferase
BP1026B_I1152	-12.7015	0	124.956	9.83788	hypothetical protein
BP1026B_I1162	-8.56777	0	156.494	18.2655	hypothetical protein
BP1026B_I1165	-4.42105	0	638.898	144.513	hypothetical protein
BP1026B_I1175	-5.4049	0	222.343	41.1372	cysteine synthase/cystathionine beta-synthase family protein
BP1026B_I1181	-3.06505	0	360.796	117.713
BP1026B_I1182	-4.84665	0	348.048	71.812	ferredoxin--NADP reductase
BP1026B_I1184	-12.5178	0	120.543	9.62968	hypothetical protein
BP1026B_I1190	-21.7594	0	161.464	7.42043	ABC transporter ATP-binding protein
BP1026B_I1193	-12.4309	2.22471e-11	82.5942	6.64426	patatin-like phospholipase
BP1026B_I1200	-4.54996	0	217.286	47.7556	acetyltransferase
BP1026B_I1201	-134.636	0.000573819	30.2845	0.224936	AraC family transcriptional regulator
BP1026B_I1207	-5.58903	0	489.413	87.5667	universal stress protein family protein
BP1026B_I1210	-39.0139	1.10193e-09	60.9008	1.561	ribosomal-protein-alanine acetyltransferase
BP1026B_I1229	-3.52923	0	272.018	77.0758	N-succinyl-L,L-diaminopimelate aminotransferasealternative
BP1026B_I1252	-3.10736	0.000168543	95.4692	30.7236	hypothetical protein
BP1026B_I1254	-3.41035	0	324.148	95.0483	primitive phytochelatin synthase
BP1026B_I1256	-76.4979	0	170.885	2.23384	nodulation efficiency protein D
BP1026B_I1268	-3.41691	0	241.475	70.6707	Integrase
BP1026B_I1273	-97.9174	0	100.686	1.02828	hypothetical protein
BP1026B_I1281	-3.97581	1.56731e-08	116.496	29.3012	racemase
BP1026B_I1283	-7.20846	0	152.721	21.1864	polysaccharide deacetylase family protein
BP1026B_I1285	-10.4351	0	154.176	14.7747	ureidoglycolate hydrolase
BP1026B_I1287	-39.3964	0	173.028	4.39197	Transthyretin family protein
BP1026B_I1288	-133.106	0	111.262	0.83589	transthyretin family protein
BP1026B_I1297	-3.5249	7.54751e-07	110.78	31.4279	1A family penicillin-binding protein
BP1026B_I1307	-3.52668	1.54079e-07	119.023	33.7493	sensor histidine kinase RisS
BP1026B_I1315	-107.097	0	349.077	3.25945	hypothetical protein
BP1026B_I1321	-10.7097	1.73805e-11	86.7239	8.09769	hypothetical protein
BP1026B_I1323	-116.277	0	97.8258	0.841318	exported avidin family protein
BP1026B_I1327	-20.1955	0.000434871	35.1691	1.74144
BP1026B_I1330	-9.39832	2.39539e-06	56.8248	6.04627	MarR family transcriptional regulator
BP1026B_I1338	-4.37131	6.03696e-05	72.0822	16.4898	Sigma 54 modulation protein YhbH
BP1026B_I1340	-83.3827	0	130.949	1.57046	hypothetical protein
BP1026B_I1342	-9.59974	0	466.414	48.5861	Carboxymuconolactone decarboxylase familyprotein
BP1026B_I1350	-5.98179	2.08566e-12	118.48	19.8068	D-amino acid dehydrogenase small subunit
BP1026B_I1352	-51.2536	1.39044e-12	74.6132	1.45576	acetyltransferase
BP1026B_I1359	-4.37561	0	165.996	37.9368	fatty oxidation complex subunit alpha
BP1026B_I1362	-3.91464	0	585.726	149.624	hypothetical protein
BP1026B_I1367	-23.4201	0	259.52	11.081	acetyltransferase
BP1026B_I1368	-5.49536	5.8224e-05	61.4222	11.1771	hypothetical protein
BP1026B_I1376	-36.1627	0	220.251	6.09057	hypothetical protein
BP1026B_I1378	-5.03611	0.0433369	39.847	7.91224	hypothetical protein
BP1026B_I1384	-129.74	0	535.337	4.12621	LysM domain/BON superfamily protein
BP1026B_I1388	-4.87933	0	192.358	39.423	LysR family transcriptional regulator
BP1026B_I1392	-8.14904	0	148.376	18.2078	hypothetical protein
BP1026B_I1397	-10.5706	0.00233904	36.0411	3.40955	hypothetical protein
BP1026B_I1420	-9.03404	0	261.49	28.9449	hypothetical protein
BP1026B_I1423	-4.7267	0	283.18	59.9107	carboxymuconolactone decarboxylase family protein
BP1026B_I1427	-6.52246	4.08597e-05	56.9373	8.72942	hypothetical protein
BP1026B_I1437	-5.36563	4.86655e-12	122.782	22.883	CAIB/BAIF family protein
BP1026B_I1464	-140.756	0	126.644	0.899743	hypothetical protein
BP1026B_I1467	-14.1986	0	1068.39	75.2462	ribosomal large subunit pseudouridine synthase D
BP1026B_I1472	-8.78912	0	155.584	17.7019	hypothetical protein
BP1026B_I1473	-5.13629	0	742.032	144.468
BP1026B_I1477	-9.58774	4.809e-05	48.0238	5.00888	hypothetical protein
BP1026B_I1481	-8.88482	0	262.486	29.5432	hypothetical protein
BP1026B_I1487	-3.77554	0	189.949	50.3105	aldehyde dehydrogenase
BP1026B_I1490	-15.8096	1.39044e-12	85.7443	5.42357	outer membrane protein W
BP1026B_I1500	-6.07904	0	131.27	21.5938	sigma-54 dependent transcriptional regulator
BP1026B_I1507	-3.65372	2.14878e-07	113.084	30.9505	AcrB/AcrD/AcrF family protein
BP1026B_I1509	-9.80001	0	226.954	23.1586	TetR family transcriptional regulator
BP1026B_I1510	-4.33811	3.28492e-09	114.834	26.4711	voltage-gated ClC-type chloride channel ClcB
BP1026B_I1512	-22.5122	2.73917e-10	67.8315	3.01309	LysR family transcriptional regulator
BP1026B_I1519	-16.9607	0	146.22	8.62111	hypothetical protein
BP1026B_I1520	-11.3217	1.74688e-07	60.6146	5.35384	hypothetical protein
BP1026B_I1523	-3.59208	8.13409e-11	155.584	43.3132	hypothetical protein
BP1026B_I1524	-6.41509	0	296.1	46.1568	nonribosomal peptide synthetase
BP1026B_I1525	-65.9582	0	249.713	3.78593	AsnC family transcriptional regulator
BP1026B_I1529	-61.1983	2.45413e-09	57.4568	0.938862	shikimate kinase
BP1026B_I1530	-3.14152	0	282.656	89.9743	cyd operon protein YbgT
BP1026B_I1531	-13.6676	0	122.219	8.94223	magnesium and cobalt transport protein CorA
BP1026B_I1533	-50.9986	3.19802e-11	67.4238	1.32207	lipoprotein
BP1026B_I1538	-3.40376	0	328.425	96.4889	transcriptional regulator NosR
BP1026B_I1539	-45.2868	0	88.9014	1.96308	cytochrome c family protein
BP1026B_I1542	-85.6777	0	156.789	1.82999	hypothetical protein
BP1026B_I1544	-36.719	0.000908401	31.1962	0.849593	ABC transporter ATP-binding protein
BP1026B_I1548	-30.0892	0.000222984	34.9115	1.16027	ABC transporter ATP-binding protein
BP1026B_I1549	-58.1384	2.6165e-06	42.6776	0.734068	ApbE family protein
BP1026B_I1553	-13.7203	0	721.924	52.6173
BP1026B_I1557	-3.1182	5.7077e-08	142.99	45.8566	sodium/hydrogen exchanger
BP1026B_I1560	-159.116	0	119.165	0.748919	hypothetical protein
BP1026B_I1561	-3.23342	2.05202e-08	142.751	44.1485
BP1026B_I1565	-4.70182	2.08566e-12	137.611	29.2677	polyhydroxyalkanoate depolymerase domain-containing protein
BP1026B_I1566	-22.4618	0	2878.59	128.155
BP1026B_I1570	-4.48408	0	424.99	94.7776	fimbrial chaperone protein
BP1026B_I1581	-14.3333	0	171.283	11.95	H-NS histone family protein
BP1026B_I1582	-3.94624	2.77091e-07	103.833	26.3118	putative lipase
BP1026B_I1584	-24.7147	0	408.112	16.5129	hypothetical protein
BP1026B_I1585	-42.0739	0	106.887	2.54045	Putative bacteriophage gp31 protein
BP1026B_I1601	-29.3242	0	186.852	6.37195	hypothetical protein
BP1026B_I1607	-77.5179	0	177.237	2.28641	hypothetical protein
BP1026B_I1609	-5.27586	0	329.252	62.4073	ABC transporter ATP-binding protein/permease
BP1026B_I1614	-5.15355	0	413.689	80.2727	hypothetical protein
BP1026B_I1617	-3.31686	0	236.539	71.3141	DNA-binding response regulator
BP1026B_I1619	-4.35681	0	1861.94	427.365	hypothetical protein
BP1026B_I1623	-5.01356	0	345.14	68.8414	outer membrane porin
BP1026B_I1624	-29.7332	0	662.899	22.2949	Is2000 transposase
BP1026B_I1626	-4.26944	0	212.61	49.798	major facilitator family transporter
BP1026B_I1634	-4.70757	6.95222e-13	141.59	30.0771
BP1026B_I1635	-49.6387	0	165.377	3.33162	RNA polymerase sigma factor
BP1026B_I1636	-59.6684	2.86011e-05	37.5282	0.628947	hypothetical protein
BP1026B_I1642	-4.49222	5.616e-09	109.421	24.3578	putative insertion element protein
BP1026B_I1645	-8.23824	2.08566e-12	101.53	12.3243	recombinase
BP1026B_I1646	-9.17975	0	738.842	80.4861	hypothetical protein
BP1026B_I1649	-3.92946	0	357.408	90.9558	DNA invertase
BP1026B_I1660	-4.71587	0	529.951	112.376	hypothetical protein
BP1026B_I1661	-3.31729	0	510.983	154.036	non-ribosomal peptide synthetase
BP1026B_I1663	-4.39931	4.72327e-08	102.147	23.2189	peptidase
BP1026B_I1670	-6.78503	0	142.388	20.9856	hypothetical protein
BP1026B_I1674	-4.90117	0	181.095	36.9494	argininosuccinate synthase
BP1026B_I1684	-8.43741	0	295.122	34.9779	transmembrane protein
BP1026B_I1686	-9.8085	3.78201e-10	80.5293	8.21016	methyl-accepting chemotaxis protein
BP1026B_I1693	-5.98282	4.81608e-08	82.9636	13.867	ABC transporter substrate-binding protein
BP1026B_I1705	-7.4798	1.92777e-05	55.672	7.44298	glutathione S-transferase
BP1026B_I1720	-3.81701	0	211.325	55.3639	glycosyl hydrolase family protein
BP1026B_I1721	-5.53699	0	177.237	32.0097	hypothetical protein
BP1026B_I1722	-143.816	3.60746e-06	40.6839	0.282889	carboxylesterase
BP1026B_I1731	-4.26064	2.2684e-05	77.8745	18.2776	pyoverdine synthetase F
BP1026B_I1745	-115.257	0	269.874	2.3415	short chain dehydrogenase
BP1026B_I1748	-5.25315	1.25835e-10	112.139	21.347	ribose ABC transporter ATP-binding protein
BP1026B_I1756	-3.55169	0	263.722	74.2525	hypothetical protein
BP1026B_I1774	-7.97002	2.13257e-05	53.8867	6.76118	fimbriae assembly protein
BP1026B_I1777	-80.5778	0	91.8467	1.13985	CpaB family Flp pilus assembly protein
BP1026B_I1778	-45.8988	1.39044e-12	74.3348	1.61954	fimbriae assembly protein
BP1026B_I1779	-168.295	0	340.701	2.02442	fimbriae assembly protein
BP1026B_I1780	-41.5639	0	102.901	2.47573	permease
BP1026B_I1781	-28.1512	0.00060604	32.9184	1.16934	ABC transporter ATP-binding protein
BP1026B_I1782	-3.57855	0.000300258	78.3816	21.9032	ABC transporter substrate binding protein
BP1026B_I1785	-3.04777	6.46684e-06	117.902	38.6847	hypothetical protein
BP1026B_I1787	-100.977	0	76.0635	0.753273
BP1026B_I1790	-4.94049	0	178.634	36.1571	ribose operon repressor RbsR
BP1026B_I1801	-3.94968	2.57232e-11	147.254	37.2824	hypothetical protein
BP1026B_I1802	-4.24642	8.87795e-06	82.1913	19.3554	DNA binding protein
BP1026B_I1803	-4.07989	4.24151e-05	77.9906	19.1159	nodulation ABC transporter NodI
BP1026B_I1806	-15.2996	0.00171328	33.5976	2.19598	hypothetical protein
BP1026B_I1811	-9.17975	1.44592e-06	58.7336	6.39817	tRNA-dihydrouridine synthase A
BP1026B_I1813	-6.11983	2.44846e-05	60.6338	9.90776	hypothetical protein
BP1026B_I1820	-3.15655	4.08841e-05	101.975	32.3057	3-hydroxyisobutyryl-CoA hydrolase
BP1026B_I1822	-64.2583	0.00252579	27.9379	0.434775	hypothetical protein
BP1026B_I1828	-3.16024	0.00014846	94.2509	29.8239	amino acid ABC transporter substrate-binding protein
BP1026B_I1831	-4.78753	0	272.353	56.888	GntR family transcriptional regulator
BP1026B_I1838	-6.1277	0	548.554	89.5204	methyl-accepting chemotaxis domain-containing protein
BP1026B_I1840	-4.52688	0	188.483	41.6365	hypothetical protein
BP1026B_I1842	-12.4145	0	134.68	10.8486	hypothetical protein
BP1026B_I1845	-14.326	1.15518e-08	64.004	4.46769	TetR family transcriptional regulator
BP1026B_I1846	-6.54008	0	167.033	25.5399	long-chain-fatty-acid--CoA ligase
BP1026B_I1847	-4.60104	4.24085e-11	127.608	27.7346	hypothetical protein
BP1026B_I1849	-78.0279	0	111.094	1.42377	hypothetical protein
BP1026B_I1850	-4.45941	0	171.735	38.5107	Hfq protein
BP1026B_I1851	-4.03909	0	294.902	73.0119	hypothetical protein
BP1026B_I1854	-4.33284	0	259.896	59.9829	hypothetical protein
BP1026B_I1857	-4.93334	0	186.427	37.7892	Flp pilus assembly protein TadB
BP1026B_I1860	-6.1298	0	275.812	44.9953	type II/III secretion system protein
BP1026B_I1864	-156.056	0	306.349	1.96308	Flp pilus assembly protein, pilin Flp
BP1026B_I1870	-3.83369	2.58622e-10	140.303	36.5973	hypothetical protein
BP1026B_I1889	-4.37131	5.56177e-11	131.712	30.1309	OsmT protein
BP1026B_I1891	-38.0304	0	200.531	5.27291	hypothetical protein
BP1026B_I1892	-3.51715	6.95222e-13	187.006	53.1697	hypothetical protein
BP1026B_I1893	-4.29824	0	393.985	91.6618	hypothetical protein
BP1026B_I1900	-9.17975	1.04283e-11	92.6771	10.0958
BP1026B_I1901	-21.4194	0	168.192	7.8523	hypothetical protein
BP1026B_I1902	-4.83259	0	3012.53	623.378	hypothetical protein
BP1026B_I1915	-5.30077	0	225.138	42.4726	alpha/beta fold family hydrolase
BP1026B_I1919	-3.05992	0	254.98	83.3289	short chain dehydrogenase
BP1026B_I1922	-3.57953	0	202.583	56.5948	LuxR family transcriptional regulator
BP1026B_I1925	-15.1427	0	213.73	14.1144	hypothetical protein
BP1026B_I1930	-3.47295	1.39044e-12	183.474	52.8296	acyltransferase family protein
BP1026B_I1933	-7.73979	0	125.966	16.2752	flavodoxin
BP1026B_I1937	-7.34683	0	289.577	39.4152	Ser/Thr protein phosphatase family protein
BP1026B_I1939	-3.01442	3.25503e-09	167.293	55.4975	transcriptional regulator
BP1026B_I1959	-5.03531	0	175.302	34.8145	SIS domain-containing protein
BP1026B_I1965	-10.0143	6.54574e-05	46.4895	4.64232	hypothetical protein
BP1026B_I1966	-13.0896	0	398.671	30.457	iolB protein
BP1026B_I1970	-3.05992	5.11676e-07	132.902	43.4331	thioesterase family protein
BP1026B_I1971	-3.22384	7.90334e-07	122.145	37.8879	alcohol dehydrogenase
BP1026B_I1972	-5.95879	0	261.942	43.9589	hypothetical protein
BP1026B_I1975	-3.83247	2.25496e-06	96.6304	25.2136	hypothetical protein
BP1026B_I1982	-10.3272	0.00723128	33.2429	3.21896	NUDIX family hydrolase
BP1026B_I2003	-29.9872	0	309.992	10.3375	H-NS histone family protein
BP1026B_I2006	-179.005	8.34266e-12	67.4199	0.376637	hypothetical protein
BP1026B_I2008	-4.01189	0	306.161	76.3133	Transposase mutator family
BP1026B_I2011	-16.3071	0	883.926	54.2049	hypothetical protein
BP1026B_I2023	-16.7275	0	878.624	52.5255	hypothetical protein
BP1026B_I2032	-121.785	0	443.225	3.63941	PAAR motif-containing protein
BP1026B_I2034	-4.90071	0	195.013	39.7928	hypothetical protein
BP1026B_I2035	-24.4793	0.000136083	36.8793	1.50655	hypothetical protein
BP1026B_I2036	-5.58768	0.000313516	54.773	9.80246	hypothetical protein
BP1026B_I2038	-16.2945	0	621.156	38.1205	hypothetical protein
BP1026B_I2041	-44.2959	0	322.25	7.27493	hypothetical protein
BP1026B_I2042	-5.91584	1.74729e-06	70.9698	11.9966	hypothetical protein
BP1026B_I2043	-4.21366	6.95222e-12	144.791	34.3624	H-NS histone family protein
BP1026B_I2048	-18.6509	0	204.62	10.9711	Fels-1 prophage
BP1026B_I2053	-14.0756	5.6452e-09	66.0753	4.69431	hypothetical protein
BP1026B_I2062	-9.29975	0	429.028	46.1333	malto-oligosyltrehalose synthase
BP1026B_I2064	-67.3182	0	138.444	2.05656	hypothetical protein
BP1026B_I2075	-5.15488	0	265.61	51.5259	aldose 1-epimerase
BP1026B_I2078	-8.12933	0	301.575	37.0971	hypothetical protein
BP1026B_I2079	-21.7415	0	115.347	5.30538	DNA-damage-inducible protein F
BP1026B_I2080	-3.51324	1.36552e-05	96.0157	27.3297	lipoprotein
BP1026B_I2081	-3.30802	0	417.318	126.153	hypothetical protein
BP1026B_I2085	-9.5374	0	522.794	54.8151	putative bacteriophage protein
BP1026B_I2087	-42.9288	0	259.763	6.05102	hypothetical protein
BP1026B_I2093	-3.26391	0	251.409	77.0268	Glycoside hydrolase family protein gp24
BP1026B_I2095	-4.09756	0	437.715	106.823	gp22
BP1026B_I2096	-30.0528	0	612.496	20.3807	hypothetical protein
BP1026B_I2101	-3.79889	0	453.394	119.349	Phage-related tail fiber protein
BP1026B_I2104	-10.1997	0.000336795	41.7318	4.09146	hypothetical protein
BP1026B_I2106	-3.41991	0.00144925	73.8489	21.5938	gp11
BP1026B_I2107	-12.4582	0	97.4042	7.81846	putative bacteriophage protein gp10
BP1026B_I2108	-14.5346	0	106.845	7.35109	HK97 family phage protein
BP1026B_I2118	-7.81979	0.0116523	35.3426	4.51964	Phage-related transcriptional regulator
BP1026B_I2121	-10.3272	0	345.297	33.4356	gp76
BP1026B_I2124	-5.99408	0	399.244	66.6063	gp74
BP1026B_I2126	-3.17466	0	268.252	84.4976	gp72
BP1026B_I2127	-4.42195	2.08566e-12	144.109	32.5895	gp60
BP1026B_I2128	-58.1384	1.96334e-06	43.2907	0.744615	gp69
BP1026B_I2134	-9.68974	0	123.485	12.7439	putative bacteriophage protein
BP1026B_I2135	-24.4793	4.89506e-09	60.4117	2.46787	putative bacteriophage protein gp62
BP1026B_I2138	-3.36591	0	534.146	158.693	Glycine cleavage system transcriptionalactivator
BP1026B_I2139	-116.277	0	81.876	0.704147	bacteriophage protein Gp49
BP1026B_I2140	-93.8375	0	219.72	2.3415	bacteriophage protein
BP1026B_I2147	-78.0279	1.04734e-05	39.1842	0.502182
BP1026B_I2149	-5.43291	0	233.05	42.8959	gp46
BP1026B_I2155	-5.27289	0	338.563	64.2082	gp39
BP1026B_I2157	-23.0769	0	3062.83	132.723	hypothetical protein
BP1026B_I2158	-4.9518	0	852.372	172.134	gp36-related protein
BP1026B_I2168	-5.58693	0	179.954	32.2098	PAP2 family protein
BP1026B_I2169	-3.16491	0	282.606	89.2934	hypothetical protein
BP1026B_I2170	-3.27722	0	219.03	66.834	exopolyphosphatase
BP1026B_I2179	-21.4194	2.59549e-05	41.4204	1.93378	hypothetical protein
BP1026B_I2185	-82.6178	0	446.009	5.39846	hypothetical protein
BP1026B_I2190	-56.9145	1.31932e-08	54.0616	0.949875	AraC family transcriptional regulator
BP1026B_I2191	-5.26486	9.7331e-12	121.745	23.1241	hypothetical protein
BP1026B_I2193	-5.37491	0	173.125	32.2098	exported transglycosylase protein
BP1026B_I2194	-284.572	0	594.678	2.08973	hypothetical protein
BP1026B_I2203	-13.4636	5.21416e-11	78.8128	5.85375	hypothetical protein
BP1026B_I2204	-4.37131	0.00102166	60.0685	13.7415	acyl-carrier-protein S-malonyltransferase
BP1026B_I2210	-4.2392	0	246.609	58.1736	malonate decarboxylase alpha-subunit
BP1026B_I2224	-8.14157	0	114.479	14.0611	short chain dehydrogenase
BP1026B_I2226	-47.4287	0	78.7821	1.66106	hypothetical protein
BP1026B_I2229	-3.8249	9.11458e-06	90.1027	23.5569	AsnC family transcriptional regulator
BP1026B_I2230	-5.22736	0.0042532	47.4354	9.07445	GntR family transcriptional regulator
BP1026B_I2245	-9.20749	0	575.607	62.5151	ABC transporter ATP-binding protein
BP1026B_I2248	-5.86807	0	228.374	38.9182	hypothetical protein
BP1026B_I2250	-12.5457	0	130.245	10.3817	integral membrane protein
BP1026B_I2258	-3.31562	0	1028.13	310.087	hypothetical protein
BP1026B_I2267	-9.45793	0	112.328	11.8766	hypothetical protein
BP1026B_I2274	-40.3909	0	84.954	2.1033	Rrf2 family protein
BP1026B_I2279	-13.4636	0.0136419	29.3339	2.17875	HlyD family secretion protein
BP1026B_I2288	-28.3042	0	153.599	5.42672	cytochrome c oxidase subunit II
BP1026B_I2298	-462.048	0	86.0119	0.186154	AraC family transcriptional regulator
BP1026B_I2300	-5.89952	2.83639e-07	77.427	13.1243	M24 family metallopeptidase
BP1026B_I2309	-6.56982	0	213.85	32.5503	hypothetical protein
BP1026B_I2314	-3.13916	0	391.136	124.599	hypothetical protein
BP1026B_I2319	-6.10022	0	518.053	84.9236	phosphoglycerate mutase family protein
BP1026B_I2326	-8.27569	0	118.24	14.2876	acyl-CoA dehydrogenase family protein
BP1026B_I2329	-18.3595	0.000593457	34.9811	1.90534	hypothetical protein
BP1026B_I2347	-33.6591	3.67772e-10	64.132	1.90534	oxidoreductase, zinc-binding dehydrogenase family protein
BP1026B_I2350	-24.9165	0.0125892	26.5232	1.06448	branched-chain amino acid ABC transporter periplasmic protein
BP1026B_I2366	-3.49841	0	210.867	60.275	glycoside hydrolase family protein
BP1026B_I2372	-8.6234	0	113.534	13.1658	major facilitator family transporter
BP1026B_I2395	-29.9872	9.7192e-10	62.665	2.08973	iojap superfamily protein
BP1026B_I2400	-14.9775	0	239.416	15.985	hypothetical protein
BP1026B_I2406	-20.0286	0	143.681	7.17379	ECF subfamily RNA polymerase sigma factor
BP1026B_I2409	-3.17018	1.27091e-05	108.295	34.1603	major facilitator superfamily protein
BP1026B_I2413	-3.71561	0	227.18	61.1421	hypothetical protein
BP1026B_I2414	-18.9159	0.000682617	34.4741	1.8225	lipopolysaccharide core biosynthesis heptosyltransferase
BP1026B_I2422	-6.11983	0.00340607	43.9024	7.17379	glutamyl-Q tRNA(Asp) synthetase
BP1026B_I2432	-6.57882	0	444.365	67.5447	TetR family transcriptional regulator
BP1026B_I2437	-17.1355	1.06553e-05	45.1246	2.63339	cytochrome c family protein
BP1026B_I2441	-10.3272	0.000707844	39.5476	3.82945	benzoate transport protein
BP1026B_I2450	-3.97315	2.00224e-10	136.919	34.4611	GntR family transcriptional regulator
BP1026B_I2455	-39.2226	0	93.1662	2.37532	PhzF family phenazine biosynthesis protein
BP1026B_I2457	-4.86673	2.99151e-06	78.2595	16.0805	chromate transport protein
BP1026B_I2479	-4.53712	5.67356e-07	89.3472	19.6925	hemolysin activator protein
BP1026B_I2482	-8.88833	0	188.934	21.2564	hypothetical protein
BP1026B_I2483	-5.39985	0	495.565	91.7738	hypothetical protein
BP1026B_I2488	-3.97392	3.47611e-12	156.083	39.277	hypothetical protein
BP1026B_I2489	-11.7839	0	797.309	67.6607	hypothetical protein
BP1026B_I2495	-62.311	0	220.909	3.54526	hypothetical protein
BP1026B_I2498	-7.69616	0	268.252	34.8553	lipoprotein
BP1026B_I2504	-17.242	0	1443.26	83.7064	hypothetical protein
BP1026B_I2505	-48.9587	7.82263e-08	50.6879	1.03532	signal transduction histidine kinase
BP1026B_I2506	-32.6391	0.0101934	26.2117	0.803076	DNA-binding response regulator OmpR
BP1026B_I2507	-14.9171	5.11282e-05	42.477	2.84754	hypothetical protein
BP1026B_I2522	-3.71723	8.06598e-05	81.8868	22.029	hypothetical protein
BP1026B_I2529	-3.05372	0	525.406	172.054	spore coat protein U
BP1026B_I2534	-3.49089	0.0034216	67.7481	19.4071	hypothetical protein
BP1026B_I2542	-7.61248	1.10332e-09	85.3125	11.2069	hypothetical protein
BP1026B_I2562	-9.06206	0.000151564	45.6988	5.04287	transmembrane ABC transporter permease
BP1026B_I2563	-3.18849	2.80181e-08	143.324	44.9504	outer membrane receptor for transport of vitamin B
BP1026B_I2567	-17.5945	0.0062807	29.6052	1.68264	hypothetical protein
BP1026B_I2568	-10.4802	0	110.394	10.5336	hypothetical protein
BP1026B_I2573	-61.1983	0.00490972	26.6075	0.434775	cytochrome C552
BP1026B_I2590	-3.14398	6.95222e-13	211.819	67.3728	putative replication protein
BP1026B_I2598	-4.08644	0	490.845	120.116	DeoR family transcriptional regulator
BP1026B_I2600	-7.2673	0	193.143	26.577	hypothetical protein
BP1026B_I2602	-9.85504	0	330.613	33.5476	class II aldolase/adducin domain-containing protein
BP1026B_I2614	-45.8988	2.60778e-09	58.3018	1.27023	acetyltransferase
BP1026B_I2631	-5.86833	8.14691e-06	65.9184	11.2329	NOL1/NOP2/Sun family protein
BP1026B_I2640	-3.82912	0	195.635	51.0913	amino acid permease
BP1026B_I2644	-16.8295	4.15001e-07	53.1826	3.16007	cold shock transcription regulator protein
BP1026B_I2658	-4.56303	0	150.439	32.9692	hypothetical protein
BP1026B_I2681	-42.8388	0.000184712	34.2613	0.799772	nucleotide-binding protein
BP1026B_I2683	-3.05151	2.47884e-07	137.847	45.1733	AMP-binding domain-containing protein
BP1026B_I2684	-9.17975	0	137.791	15.0103	ybaK/ebsC protein
BP1026B_I2692	-10.8578	5.40187e-10	77.049	7.09621	thioredoxin
BP1026B_I2699	-24.4793	0	273.741	11.1825	transcription regulator AsnC
BP1026B_I2700	-6.11983	0.00858811	40.7873	6.66476	cyclase
BP1026B_I2702	-5.44381	5.12517e-09	95.9765	17.6304	tryptophan 2,3-dioxygenase family protein
BP1026B_I2703	-12.3551	6.95222e-13	91.2266	7.3837	4-hydroxybenzoate transporter
BP1026B_I2714	-28.5592	2.08566e-12	77.0879	2.69923
BP1026B_I2718	-31.8231	0.00513539	27.7837	0.873066	ABC sugar transporter, ATP-binding protein
BP1026B_I2721	-3.11839	6.55757e-05	100.686	32.2879	mannitol ABC transporter permease
BP1026B_I2741	-62.7283	0	115.28	1.83777	hypothetical protein
BP1026B_I2742	-7.62037	2.78089e-12	103.509	13.5832	serine protease
BP1026B_I2746	-15.3022	0	3864.76	252.563	sterol desaturase family protein
BP1026B_I2756	-6.11983	0	371.079	60.6355	AzlC family protein
BP1026B_I2760	-4.08768	0	232.816	56.9555	hypothetical protein
BP1026B_I2763	-5.19365	0	153.253	29.5078	M48 family peptidase
BP1026B_I2765	-9.54403	0	212.849	22.3018	TonB domain-containing protein
BP1026B_I2769	-79.5579	0.0463046	21.6549	0.272191	TerC family integral membrane protein
BP1026B_I2772	-13.7696	0.0444344	26.2358	1.90534	hypothetical protein
BP1026B_I2781	-3.12502	0	521.362	166.835	XRE family transcriptional regulator
BP1026B_I2789	-77.1099	3.65191e-06	41.4204	0.53716	two-component regulator histidine sensor kinase
BP1026B_I2796	-39.5604	2.63419e-09	58.9145	1.48923	thiamine pyrophosphate protein
BP1026B_I2801	-23.5378	1.93368e-05	41.5568	1.76553	cytochrome c family protein
BP1026B_I2802	-6.69546	7.34154e-09	84.3271	12.5947	hypothetical protein
BP1026B_I2805	-4.18189	0.000115375	71.9227	17.1986	hypothetical protein
BP1026B_I2807	-137.696	0	236.296	1.71607	hypothetical protein
BP1026B_I2815	-39.7789	2.92813e-07	48.5382	1.2202	methyl-accepting chemotaxis protein
BP1026B_I2816	-4.78787	0	271.794	56.7673	hypothetical protein
BP1026B_I2828	-8.64759	0	154.308	17.844	hypothetical protein
BP1026B_I2829	-31.6191	1.65463e-10	66.313	2.09724	hypothetical protein
BP1026B_I2838	-32.8353	0	9217.51	280.72	hypothetical protein
BP1026B_I2853	-42.0739	0	103.341	2.45617	hypothetical protein
BP1026B_I2860	-34.2711	7.9099e-05	36.7571	1.07254	hypothetical protein
BP1026B_I2867	-6.06219	0	679.786	112.135	phosphotransferase domain-containing protein
BP1026B_I2871	-42.8388	4.17133e-10	62.5977	1.46124	thioesterase superfamily protein
BP1026B_I2876	-16.7567	0.0132783	28.0739	1.67538	3-hydroxyacyl-CoA dehydrogenase
BP1026B_I2877	-4.5521	4.93908e-06	80.1552	17.6084	acyl-CoA dehydrogenase domain-containing protein
BP1026B_I2902	-3.97061	0.00067985	67.1014	16.8995	esterase
BP1026B_I2906	-12.4129	0	142.062	11.4447	hypothetical protein
BP1026B_I2909	-4.22931	4.7071e-07	95.3771	22.5514	colanic biosynthesis UDP-glucose lipid carrier transferase
BP1026B_I2911	-61.1983	0	104.329	1.70478	hypothetical protein
BP1026B_I2914	-86.1877	0	126.416	1.46675	cyclic nucleotide-binding domain-containing protein
BP1026B_I2924	-3.65656	0	391.885	107.173	ElaA family protein
BP1026B_I2930	-3.15508	7.77618e-06	111.826	35.4433	hypothetical protein
BP1026B_I2932	-44.8788	4.86655e-12	72.0822	1.60615	hypothetical protein
BP1026B_I2936	-8.11543	0	191.933	23.6504	hypothetical protein
BP1026B_I2941	-4.2256	0	343.931	81.3921	carboxymuconolactone decarboxylase family protein
BP1026B_I2942	-39.0989	1.737e-06	44.698	1.1432	putative ATP binding protein
BP1026B_I2946	-4.36355	8.04641e-07	90.6499	20.7743	hypothetical protein
BP1026B_I2953	-7.51865	5.16075e-06	59.6064	7.92781	NUDIX domain-containing protein
BP1026B_I2955	-68.3382	0	142.044	2.07855	adenine phosphoribosyltransferase
BP1026B_I2989	-7.64979	2.78089e-12	103.28	13.5011	2-isopropylmalate synthase
BP1026B_I2991	-34.0416	0	185.706	5.45528	hypothetical protein
BP1026B_I3005	-4.94908	0.027689	42.0411	8.49472	PTS system, glucose-glucoside (Glc) family EIIA/phosphocarrier HPr/phosphoenolpyruvate-protein phosphotransferase component
BP1026B_I3008	-41.6149	0	110.036	2.64414	GntR family transcriptional regulator
BP1026B_I3010	-10.8372	2.05926e-06	54.7052	5.04791	LysR family regulatory protein
BP1026B_I3012	-5.81384	3.58938e-05	61.075	10.5051	hypothetical protein
BP1026B_I3015	-29.3752	2.4072e-07	50.3431	1.7138	hypothetical protein
BP1026B_I3027	-5.80329	3.47851e-05	61.2496	10.5543	hypothetical protein
BP1026B_I3031	-3.60633	0.00101176	71.6218	19.86	hypothetical protein
BP1026B_I3035	-9.68974	0.000312818	42.6373	4.40025	ABC transporter ATP-binding protein
BP1026B_I3039	-5.35486	0.0055305	45.7445	8.54262	D-methionine ABC transporter substrate-binding protein
BP1026B_I3057	-3.05992	0.00254025	80.8055	26.4077	RNA methyltransferase
BP1026B_I3065	-22.6944	1.17492e-10	69.7317	3.07264	molybdopterin biosynthesis protein MoeB
BP1026B_I3074	-11.2982	0.00184331	35.973	3.18397	Mg chelatase-like protein
BP1026B_I3084	-4.8227	1.87478e-05	71.4994	14.8256	CAIB/BAIF family protein
BP1026B_I3089	-26.0093	0.0218444	25.1481	0.966888	hypothetical protein
BP1026B_I3094	-74.203	0	176.403	2.3773	hypothetical protein
BP1026B_I3100	-40.5439	0	99.113	2.44458	ferredoxin, 2Fe-2S
BP1026B_I3115	-20.108	0	99.113	4.92903	enoyl-CoA hydratase
BP1026B_I3116	-13.9692	2.07183e-08	62.8814	4.50143	fumarylacetoacetate (FAA) hydrolase family protein
BP1026B_I3117	-3.07392	0	273.652	89.0236	IclR family transcriptional regulator
BP1026B_I3119	-8.48432	0	281.204	33.144	hypothetical protein
BP1026B_I3126	-14.8288	0	96.0634	6.47815	short chain dehydrogenase
BP1026B_I3129	-33.6591	7.55219e-09	57.3812	1.70478	acetyl-CoA acetyltransferase
BP1026B_I3136	-11.6152	0	326.284	28.0911	short chain dehydrogenase
BP1026B_I3137	-7.17904	1.17326e-08	80.0781	11.1544	hypothetical protein
BP1026B_I3138	-19.609	0	344.099	17.548	hypothetical protein
BP1026B_I3151	-5.64576	4.55801e-07	77.7473	13.7709	inward rectifier potassium channel
BP1026B_I3155	-65.1325	0	195.601	3.00312	Fis family regulatory protein
BP1026B_I3158	-38.759	1.60741e-05	39.855	1.02828	hypothetical protein
BP1026B_I3159	-29.5792	0.000374728	33.815	1.1432	putative transposase
BP1026B_I3160	-6.92981	0.000152951	51.0482	7.36646	dihydrodipicolinate synthase
BP1026B_I3164	-162.176	0	312.059	1.9242	hypothetical protein
BP1026B_I3165	-129.391	0	241.461	1.86613	azaleucine resistance protein AzlC
BP1026B_I3176	-5.15815	2.01147e-06	76.6907	14.8679	hypothetical protein
BP1026B_I3185	-90.049	0	78.528	0.872059	methyl-accepting chemotaxis protein I
BP1026B_I3189	-165.236	0	285.445	1.72751	hypothetical protein
BP1026B_I3194	-3.5999	0.011038	59.7066	16.5856	C32 tRNA thiolase
BP1026B_I3197	-8.83976	0	120.794	13.6648	avidin family protein
BP1026B_I3217	-305.992	0	227.846	0.744615	hypothetical protein
BP1026B_I3218	-9.45793	0	135.607	14.338	carbohydrate porin
BP1026B_I3221	-60.5864	0	104.385	1.72291	hypothetical protein
BP1026B_I3223	-6.21961	3.40659e-10	98.0642	15.7669	outer membrane porin protein
BP1026B_I3225	-64.2583	8.24186e-06	40.0264	0.622899	alkylphosphonate utilization operon protein PhnA
BP1026B_I3230	-10.7902	2.13383e-07	60.9227	5.64609	uracil permease
BP1026B_I3233	-37.0748	0	408.205	11.0103	YcgR protein superfamily protein
BP1026B_I3244	-3.44848	1.41096e-07	122.383	35.489	negative regulator of flagellin synthesis
BP1026B_I3245	-3.2953	3.24481e-08	137.045	41.5881	flagella synthesis protein FlgN
BP1026B_I3249	-5.12204	0.00354445	48.7649	9.5206	nucleoside-diphosphate-sugar epimerase
BP1026B_I3250	-5.79841	0	137.116	23.6472	soluble lytic murein transglycosylase
BP1026B_I3252	-24.6447	0	345.447	14.017	hypothetical protein
BP1026B_I3257	-32.6391	6.95222e-13	79.539	2.43692	hypothetical protein
BP1026B_I3266	-7.11609	0	212.006	29.7926	oxidoreductase, FAD-binding family protein
BP1026B_I3278	-72.826	0	222.537	3.05573	flagellar biosynthetic protein FlhB domain-containing protein
BP1026B_I3279	-26.8988	0	147.79	5.49429	hypothetical protein
BP1026B_I3280	-6.79982	0.0174208	36.3717	5.34893	Flagellar biosynthesis protein FliT
BP1026B_I3295	-3.49	0	228.19	65.3841	major facilitator family transporter
BP1026B_I3298	-4.07783	0	376.516	92.3323	aldo/keto reductase family oxidoreductase
BP1026B_I3308	-71.0581	0	229.525	3.2301	cobalamin synthesis protein/P47K family protein
BP1026B_I3319	-3.31257	1.68858e-06	114.101	34.4448	methionine biosynthesis protein MetW
BP1026B_I3320	-28.7632	0	106.354	3.69757	major facilitator superfamily muropeptide transporter
BP1026B_I3340	-5.92114	0	186.935	31.5707	hypothetical protein
BP1026B_I3348	-26.9093	0	340.63	12.6585	ClpXP protease specificity-enhancing factor
BP1026B_I3354	-11.6335	0	198.226	17.0393	DegQ protease
BP1026B_I3365	-195.835	1.50168e-10	61.2873	0.312954	hypothetical protein
BP1026B_I3371	-33.1491	0	163.097	4.92011	BolA-like protein
BP1026B_I3372	-36.8801	0	180.134	4.88432	ABC transporter permease
BP1026B_I3389	-10.0007	0	111.606	11.1598	transposase
BP1026B_I3401	-85.6777	1.32092e-11	67.6869	0.790018	hypothetical protein
BP1026B_I3408	-7.3438	1.39044e-12	107.472	14.6344	sulfite oxidase subunit YedY
BP1026B_I3412	-3.24984	2.35178e-06	114.762	35.3132	cytochrome C
BP1026B_I3484	-34.3391	6.95222e-13	77.6001	2.25982	malic enzyme
BP1026B_I3487	-4.24094	1.04618e-05	81.5618	19.232	flavodoxin domain-containing protein
BP1026B_I3490	-5.52612	0	196.199	35.504	lipoprotein
BP1026B_I3494	-114.747	4.11564e-08	50.2262	0.437713	transcriptional regulator
BP1026B_I3502	-6.22183	0	154.692	24.8628	amino acid permease
BP1026B_I3505	-82.6178	0	80.1813	0.970509	phospholipid-binding domain-containing protein
BP1026B_I3506	-356.48	0	239.309	0.671311	phosphoheptose isomerase
BP1026B_I3517	-4.23443	6.34314e-07	93.9687	22.1916	pyridoxamine 5'-phosphate oxidase family protein
BP1026B_I3519	-7.58515	0	183.138	24.1443	putative extracellular ligand binding protein
BP1026B_I3531	-4.46334	0	230.275	51.5925	DNA binding protein
BP1026B_I3533	-3.88087	0.00313513	61.3557	15.8098	hypothetical protein
BP1026B_I3566	-19.9623	0	358.903	17.979	hypothetical protein
BP1026B_I3571	-122.397	3.23556e-09	55.4478	0.453017	hypothetical protein
BP1026B_I3579	-9.79174	0	396.452	40.4884
BP1026B_I3582	-6.50534	0	446.009	68.5604	gp30
BP1026B_I3583	-9.6629	0	311.35	32.2212	gp29
BP1026B_I3584	-86.5519	0	256.528	2.96386	hypothetical protein
BP1026B_I3585	-3.56154	0	215.419	60.4848	site-specific recombinase, phage integrase family
BP1026B_I3586	-3.71627	0	1448.85	389.867
BP1026B_I3596	-10.4547	0.00317657	35.3359	3.3799	Phage terminase, endonuclease subunit
BP1026B_I3598	-156.056	0	120.352	0.771208	putative bacteriophage protein
BP1026B_I3608	-3.15045	1.69159e-07	134.732	42.7659
BP1026B_I3617	-58.1384	0.000277704	32.7504	0.563317	putative phage tail protein
BP1026B_I3626	-358.01	0	234.267	0.654359	hypothetical protein
BP1026B_I3636	-20.272	1.92159e-09	64.2568	3.16974	Phage integrase
BP1026B_I3639	-5.07946	4.60237e-10	109.685	21.5938	cytochrome c family protein
BP1026B_I3644	-226.434	0	79.7213	0.352073	Gfo/Idh/MocA family oxidoreductase
BP1026B_I3653	-4.74079	0	458.335	96.679	hypothetical protein
BP1026B_I3655	-4.92987	8.32505e-05	64.5905	13.1019	hypothetical protein
BP1026B_I3656	-3.5482	0.00691785	62.9931	17.7535	AraC family transcriptional regulator
BP1026B_I3661	-5.59664	0	148.88	26.6018	ethanolamine permease
BP1026B_I3662	-4.2256	2.69777e-06	87.7642	20.7696	acyltransferase family protein
BP1026B_I3664	-34.1691	5.9609e-08	52.703	1.54242	hypothetical protein
BP1026B_I3671	-152.996	1.72712e-05	37.4011	0.244458	lysine-arginine-ornithine-binding periplasmic protein
BP1026B_I3675	-3.12015	7.90872e-05	99.4972	31.8886	long-chain fatty acid CoA ligase (AMP-binding)
BP1026B_I3676	-3.91553	1.29311e-10	140.845	35.9708	putative extracellular ligand binding protein
BP1026B_I3684	-6.1783	1.59901e-11	108.904	17.6269	AMP-binding protein
BP1026B_I3703	-3.357	8.67235e-07	116.06	34.5725	branched-chain amino acid ABC transporter substrate-binding protein
BP1026B_I3713	-151.466	0	181.707	1.19966	hypothetical protein
BP1026B_I3721	-3.23625	0	361.676	111.758	SET domain-containing protein
BP1026B_I3724	-14.81	0	126.239	8.52388	MarR family transcriptional regulator
BP1026B_II0008	-55.7585	0	157.811	2.83026	TetR family transcriptional regulator
BP1026B_II0009	-72.826	0	147.431	2.02442	hypothetical protein
BP1026B_II0012	-3.72462	6.95222e-12	162.276	43.5684	tartrate dehydrogenase
BP1026B_II0016	-76.4979	0.000330303	31.9719	0.417945	hypothetical protein
BP1026B_II0017	-5.47385	7.7894e-07	77.2746	14.117	patatin-like phospholipase
BP1026B_II0018	-16.3378	0	226.22	13.8464	3-hydroxybutyrate dehydrogenase
BP1026B_II0022	-7.15905	7.15383e-10	89.0581	12.4399	siderophore-interacting protein
BP1026B_II0025	-63.2383	0	366.866	5.80133	hypothetical protein
BP1026B_II0026	-6.14774	0	461.364	75.0462	hypothetical protein
BP1026B_II0028	-3.38291	2.55219e-07	121.75	35.9897	radical SAM domain/B12 binding domain-containing protein
BP1026B_II0030	-7.71354	0	115.871	15.0218	LysE family protein
BP1026B_II0031	-65.0232	3.47889e-09	56.541	0.86955	chromosome replication initiation inhibitor protein
BP1026B_II0034	-39.7789	0.000290728	33.4667	0.841318	hypothetical protein
BP1026B_II0036	-61.9633	0	204.539	3.30097	gluconolactonase
BP1026B_II0039	-16.5916	0	157.036	9.46483	serine O-acetyltransferase
BP1026B_II0042	-53.0386	0.000214729	33.4667	0.630989	LysR family transcriptional regulator
BP1026B_II0049	-5.25054	2.60835e-05	66.2215	12.6123	4-hydroxybenzoate transporter
BP1026B_II0050	-69.3581	0	162.402	2.3415	hypothetical protein
BP1026B_II0054	-4.43466	0.00697849	51.3539	11.5801	major facilitator family transporter
BP1026B_II0055	-4.61769	0	920.434	199.328	hypothetical protein
BP1026B_II0060	-40.3527	0	414.116	10.2624	plastocyanin/azurin family copper binding protein
BP1026B_II0062	-107.097	0	619.456	5.78406	hypothetical protein
BP1026B_II0066	-55.0785	5.02835e-07	46.3386	0.841318
BP1026B_II0072	-3.21041	0	329.519	102.641	hypothetical protein
BP1026B_II0074	-3.09823	4.84569e-10	173.142	55.884	hypothetical protein
BP1026B_II0077	-10.8797	0	259.969	23.8948	transposase
BP1026B_II0078	-3.05992	0	421.596	137.78	hypothetical protein
BP1026B_II0079	-132.8	0	230.027	1.73213	ABC transporter membrane protein
BP1026B_II0080	-4.2463	0	416.62	98.1138	ABC transport system, exported substrate-binding protein
BP1026B_II0084	-3.19481	5.56177e-12	192.66	60.3042	hypothetical protein
BP1026B_II0086	-9.74904	0	581.935	59.6915	hypothetical protein
BP1026B_II0093	-431.448	0	180.322	0.417945	hypothetical protein
BP1026B_II0094	-107.097	0	247.783	2.31362	hypothetical protein
BP1026B_II0098	-11.0263	0	227.633	20.6447	frimbrial protein
BP1026B_II0100	-4.59764	2.08566e-12	139.869	30.4218	outer membrane usher protein
BP1026B_II0116	-9.04476	6.39604e-11	87.9546	9.72438	hypothetical protein
BP1026B_II0117	-4.09264	0.00147831	61.8373	15.1094	hypothetical protein
BP1026B_II0128	-3.23127	0	246.848	76.3933	hypothetical protein
BP1026B_II0129	-89.5026	0	266.58	2.97846	hypothetical protein
BP1026B_II0131	-17.1054	0	696.856	40.7389	hypothetical protein
BP1026B_II0133	-40.3909	2.21706e-09	59.1987	1.46564	DNA-binding response regulator
BP1026B_II0136	-9.17975	1.00415e-07	66.3589	7.22884	periplasmic chaperone protein
BP1026B_II0137	-3.75273	0	1120.41	298.558	hypothetical protein
BP1026B_II0138	-14.5935	0	227.593	15.5955	hypothetical protein
BP1026B_II0139	-19.301	0	371.108	19.2274	hypothetical protein
BP1026B_II0145	-5.6163	3.38409e-06	70.795	12.6053	transcriptional regulator
BP1026B_II0156	-4.56101	0	289.997	63.5818	lipoprotein
BP1026B_II0157	-5.31955	0.00260686	48.6947	9.15391	mercuric reductase
BP1026B_II0158	-36.209	2.12461e-06	44.5381	1.23003	sugar ABC transporter substrate-binding protein
BP1026B_II0164	-3.0052	0	333.298	110.907	amylase
BP1026B_II0166	-15.7644	0	384.181	24.3702	hypothetical protein
BP1026B_II0173	-3.01557	0	269.587	89.3985	glutamate/aspartate periplasmic binding protein precursor
BP1026B_II0178	-3.34101	4.73992e-07	120.032	35.9269	hypothetical protein
BP1026B_II0181	-6.56982	0.000699066	47.4443	7.22154	pyoverdine chromophore biosynthetic protein PvcB
BP1026B_II0184	-7.1069	0.00117074	44.0502	6.19823	quinone oxidoreductase
BP1026B_II0185	-6.46206	0	205.924	31.8666	dioxygenase
BP1026B_II0208	-3.18143	7.43887e-11	178.683	56.1642	hypothetical protein
BP1026B_II0216	-5.81384	6.0519e-09	91.6576	15.7654	hypothetical protein
BP1026B_II0217	-80.0678	0	92.9	1.16027	urea amidolyase-like protein
BP1026B_II0219	-9.32546	1.10582e-05	52.6409	5.64486	acetyl-CoA carboxylase biotin carboxylase subunit
BP1026B_II0225	-3.49273	0	250.125	71.613	hypothetical protein
BP1026B_II0233	-11.5597	0	318.769	27.5759	hypothetical protein
BP1026B_II0234	-91.7975	0	371.674	4.04884	hypothetical protein
BP1026B_II0241	-25.3973	4.07886e-06	44.7086	1.76037	N-acylglucosamine 2-epimerase
BP1026B_II0244	-114.747	0	571.806	4.98319	hypothetical protein
BP1026B_II0245	-4.39456	0	173.77	39.542	acetyltransferase
BP1026B_II0249	-5.81384	0	154.779	26.6225
BP1026B_II0250	-4.81678	0	310.721	64.5082	hypothetical protein
BP1026B_II0253	-3.23683	5.49225e-11	176.758	54.6082	type I phosphodiesterase/nucleotide pyrophosphatase family protein
BP1026B_II0261	-4.42883	1.28827e-07	97.3431	21.9794	cyanide-insensitive terminal oxidase
BP1026B_II0262	-11.3322	0	409.92	36.1731	ubiquinol oxidase family protein
BP1026B_II0266	-9.47974	0	154.284	16.2752	hypothetical protein
BP1026B_II0278	-18.4897	0	309.32	16.7293	hypothetical protein
BP1026B_II0283	-4.66823	0	221.731	47.4979	ribose ABC transport system, ATP-binding protein
BP1026B_II0284	-57.7393	0	250.817	4.34395	LacI family transcriptional regulator
BP1026B_II0292	-4.89268	0	482.979	98.7147	outer membrane porin
BP1026B_II0299	-4.22684	8.82656e-05	72.4458	17.1395	major facilitator family transporter
BP1026B_II0304	-3.02754	3.0143e-05	109.346	36.1171	O-methyltransferase family protein
BP1026B_II0306	-3.15934	8.4817e-11	179.407	56.7863	Rieske iron-sulfur protein
BP1026B_II0312	-3.2684	0	317.947	97.2791	N-formylglutamate amidohydrolase
BP1026B_II0316	-23.3865	0	127.772	5.4635	hypothetical protein
BP1026B_II0325	-122.397	3.64988e-05	36.0411	0.294461	GntR family transcriptional regulator
BP1026B_II0327	-9.63874	0.000461845	41.6275	4.31877	auxin efflux carrier
BP1026B_II0330	-177.475	0	159.682	0.899743	hypothetical protein
BP1026B_II0331	-3.56509	0.00028415	78.9707	22.1511	fatty-acid-CoA ligase
BP1026B_II0336	-4.71066	0.00661991	49.2409	10.4531	gamma-aminobutyraldehyde dehydrogenase
BP1026B_II0339	-6.75491	0	134.06	19.8464	hypothetical protein
BP1026B_II0344	-119.337	7.94638e-10	58.4193	0.489533	ABC transporter ATP-binding protein
BP1026B_II0349	-4.18898	0	268.497	64.096	hypothetical protein
BP1026B_II0355	-11.4747	0	244.388	21.298	hypothetical protein
BP1026B_II0357	-7.15417	0	152.694	21.3433	major facilitator family transporter
BP1026B_II0366	-4.7952	0	240.798	50.2165	AraC family transcriptional regulator
BP1026B_II0370	-21.2494	0	86.9412	4.09146	shikimate 5-dehydrogenase
BP1026B_II0374	-8.3985	4.68871e-08	70.8342	8.43416	ABC transporter substrate-binding protein
BP1026B_II0375	-4.41457	6.95222e-13	150.024	33.9837	ABC transporter ATP-binding protein
BP1026B_II0377	-63.2383	0	86.2457	1.36382	ABC transporter membrane protein
BP1026B_II0380	-3.04722	0	258.556	84.8497	hypothetical protein
BP1026B_II0390	-36.719	0.0120241	25.5776	0.696575	hypothetical protein
BP1026B_II0392	-13.8339	0	339.636	24.551	aldo/keto reductase family oxidoreductase
BP1026B_II0397	-9.79174	1.18188e-11	90.2951	9.22157	FTR1 family iron permease
BP1026B_II0398	-4.65107	6.34708e-05	68.4781	14.7231	hypothetical protein
BP1026B_II0400	-11.8025	0.000478631	39.0664	3.31	glcG protein
BP1026B_II0403	-99.4473	0	159.07	1.59954	hypothetical protein
BP1026B_II0404	-4.87875	0	278.985	57.1837	hypothetical protein
BP1026B_II0405	-7.01637	0	490.456	69.9017	Pirin-like protein
BP1026B_II0406	-30.5992	2.68126e-08	55.0628	1.79949	LysR family transcriptional regulator
BP1026B_II0411	-7.86836	6.30566e-10	85.8298	10.9082	glutamate racemase
BP1026B_II0414	-17.5945	0.0316965	25.7582	1.46399	hypothetical protein
BP1026B_II0417	-9.07424	0	402.695	44.3779	hypothetical protein
BP1026B_II0418	-3.4304	0	516.214	150.482	sodium:solute symporter family protein
BP1026B_II0423	-7.11046	0	488.756	68.7376	hypothetical protein
BP1026B_II0425	-3.88973	0	265.481	68.2519	hypothetical protein
BP1026B_II0434	-17.977	0	173.171	9.63294	hypothetical protein
BP1026B_II0439	-5.70429	0	474.277	83.1439	Integrase
BP1026B_II0446	-5.95507	0	759.866	127.6	hypothetical protein
BP1026B_II0452	-9.8071	0	360.668	36.7762	cytochrome c peroxidase
BP1026B_II0453	-3.99663	0	285.547	71.4471	glycerophosphoryl diester phosphodiesterase family protein
BP1026B_II0455	-30.5992	1.23054e-10	67.1953	2.19598	integrase core subunit
BP1026B_II0459	-5.44398	0	629.003	115.541	hypothetical protein
BP1026B_II0463	-3.93864	0	175.737	44.6186	hypothetical protein
BP1026B_II0464	-3.05661	0	807.749	264.263	lipoprotein
BP1026B_II0467	-3.63509	0	333.188	91.6589	hypothetical protein
BP1026B_II0468	-4.73726	0	157.23	33.1901	capsule polysaccharide export system periplasmic protein
BP1026B_II0469	-40.3527	0	103.019	2.55297	transport-related membrane protein
BP1026B_II0480	-11.8393	0	234.473	19.8046	hypothetical protein
BP1026B_II0485	-131.576	0	97.4139	0.74036	cyclic nucleotide-binding domain-containing protein
BP1026B_II0489	-107.097	6.95222e-12	68.4662	0.639291	LysR family transcriptional regulator
BP1026B_II0497	-226.434	0	666.76	2.94461
BP1026B_II0499	-4.35732	0	174.674	40.0876	NAD(P)H-flavin oxidoreductase
BP1026B_II0500	-127.905	0	328.804	2.57069	hypothetical protein
BP1026B_II0515	-25.5593	5.05426e-10	65.3088	2.55519	oxidoreductase
BP1026B_II0525	-70.3781	0	134.094	1.90534	hypothetical protein
BP1026B_II0526	-4.15625	0	273.638	65.8377	aldehyde dehydrogenase-like protein
BP1026B_II0530	-4.52137	0	202.313	44.746	co-chaperonin GroES
BP1026B_II0531	-12.5243	2.78763e-08	63.7802	5.09251	chaperonin GroEL
BP1026B_II0533	-4.09702	0	205.733	50.2152	ribonucleotide reductase, coenzyme B12-dependent
BP1026B_II0536	-20.3994	6.56289e-10	66.7428	3.27179	hypothetical protein
BP1026B_II0537	-3.0998	0	1352.26	436.241	beta-ketoacyl-ACP synthase
BP1026B_II0541	-3.46854	6.08737e-06	101.619	29.2973	hypothetical protein
BP1026B_II0543	-3.00163	0	245.991	81.9525
BP1026B_II0548	-8.81976	0	212.308	24.0718	chitin binding domain-containing protein
BP1026B_II0549	-115.512	0	178.167	1.54242	hypothetical protein
BP1026B_II0552	-43.8588	0.00598739	26.7201	0.60923	transglutaminase-like superfamily protein
BP1026B_II0554	-6.01144	0	337.802	56.1933	transglutaminase-like superfamily protein
BP1026B_II0566	-7.13981	9.61423e-06	59.0461	8.26998	hypothetical protein
BP1026B_II0607	-4.66637	0	203.794	43.6729	V4R domain-containing protein
BP1026B_II0609	-4.23036	0	405.097	95.7596	iron-sulfur cluster binding protein
BP1026B_II0616	-17.789	0	232.848	13.0894	formyltetrahydrofolate deformylase
BP1026B_II0632	-7.3438	0.000188554	49.0456	6.67851	hypothetical protein
BP1026B_II0652	-3.05992	0.000381049	92.3553	30.1823	hypothetical protein
BP1026B_II0654	-5.93984	0.00152322	47.4019	7.98033	hypothetical protein
BP1026B_II0660	-87.2076	0	118.936	1.36382	hypothetical protein
BP1026B_II0663	-14.083	0	174.475	12.3891	permease
BP1026B_II0666	-5.4621	0	272.383	49.8678	hypothetical protein
BP1026B_II0667	-5.93211	0	438.038	73.8418	hypothetical protein
BP1026B_II0669	-12.5508	0	198.226	15.7938	hypothetical protein
BP1026B_II0670	-4.97237	2.59117e-05	68.7184	13.8201	LysR family regulatory protein
BP1026B_II0673	-7.27452	4.29038e-06	61.0672	8.39467	thiamine pyrophosphate enzyme family protein
BP1026B_II0694	-52.0186	0	163.585	3.14473	hypothetical protein
BP1026B_II0696	-5.28754	0	230.198	43.536	sensor histidine kinase
BP1026B_II0697	-3.05452	0	431.224	141.176	putative patatin-like phospholipase
BP1026B_II0698	-61.1983	0.0377451	22.3353	0.364966	rod shape-determining protein MreB
BP1026B_II0700	-7.01981	2.51045e-08	78.4854	11.1806	HD domain-containing protein
BP1026B_II0707	-3.10773	0	217.463	69.975	hypothetical protein
BP1026B_II0719	-7.03781	0	376.793	53.5384	hypothetical protein
BP1026B_II0730	-5.37851	1.40921e-09	101.494	18.8703	hypothetical protein
BP1026B_II0737	-11.8077	0	414.128	35.0728	hypothetical protein
BP1026B_II0742	-16.1535	0	101.421	6.2786
BP1026B_II0743	-13.9119	0	166.323	11.9554	EmrB/QacA family drug resistance transporter
BP1026B_II0745	-3.37783	0	223.662	66.2147	hypothetical protein
BP1026B_II0746	-4.09941	0	264.301	64.473	cytochrome c oxidase, subunit III family protein
BP1026B_II0749	-9.98337	0	232.825	23.3213	hypothetical protein
BP1026B_II0750	-6.94907	0	432.356	62.2178	asparagine synthase
BP1026B_II0756	-79.5579	1.45246e-06	43.3099	0.544382	hypothetical protein
BP1026B_II0772	-140.756	0.000510023	30.4963	0.216661	zinc-binding dehydrogenase family oxidoreductase
BP1026B_II0775	-12.3772	0	200.453	16.1954	ABC transporter ATP-binding protein
BP1026B_II0784	-7.89137	2.84367e-08	74.1456	9.39579	enoyl-CoA hydratase
BP1026B_II0791	-6.37483	4.65799e-11	103.482	16.233	hypothetical protein
BP1026B_II0792	-4.6443	0	354.041	76.2313	TetR family transcriptional regulator
BP1026B_II0793	-4.26382	5.19117e-05	74.2256	17.4082	peptidase
BP1026B_II0798	-10.7375	0	579.661	53.9846	osmotically-inducible lipoprotein OsmE
BP1026B_II0799	-5.36828	1.96929e-06	74.8023	13.9341	D-beta-hydroxybutyrate dehydrogenase
BP1026B_II0800	-92.8175	4.57218e-05	35.862	0.386371	GntR family transcriptional regulator
BP1026B_II0803	-20.5452	0.00316704	30.4465	1.48193	cyclic nucleotide-binding domain-containing protein
BP1026B_II0807	-4.42274	2.79354e-08	103.948	23.503	beta 1,3 glucan synthase catalytic subunit
BP1026B_II0818	-6.01184	0	146.477	24.3647	hypothetical protein
BP1026B_II0823	-5.22736	2.54619e-07	83.7863	16.0284	LuxR family transcriptional regulator
BP1026B_II0827	-3.41469	0	209.088	61.2318	hypothetical protein
BP1026B_II0829	-13.2411	0	139.993	10.5726	LysR family transcriptional regulator
BP1026B_II0831	-4.23338	0	293.478	69.3246	outer membrane porin OpcP
BP1026B_II0832	-10.5706	4.40167e-06	53.0464	5.01829	glyoxalase family protein
BP1026B_II0836	-15.0446	2.57232e-11	78.6682	5.229	membrane protein
BP1026B_II0838	-5.44286	0	299.575	55.0399	short chain dehydrogenase
BP1026B_II0839	-6.05864	0	246.331	40.6578	GntR family transcriptional regulator
BP1026B_II0849	-3.50616	0.00323985	67.717	19.3137	MarR family regulatory protein
BP1026B_II0857	-4.19549	0	886.271	211.244	p-hydroxycinnamoyl CoA hydratase/lyase
BP1026B_II0861	-5.85019	0	260.302	44.4947	porin
BP1026B_II0868	-58.1384	4.77443e-08	51.2421	0.881381	UxaA family hydrolase
BP1026B_II0869	-13.1576	6.34786e-08	60.8837	4.62725	amidohydrolase
BP1026B_II0872	-3.18949	0	244.912	76.7873	short chain dehydrogenase
BP1026B_II0876	-5.21986	0.00192352	50.4259	9.6604	H-NS histone family protein
BP1026B_II0886	-31.1092	0	146.567	4.71138	AsnC family transcriptional regulator
BP1026B_II0890	-201.955	4.3799e-11	63.8191	0.316007	acetyltransferase
BP1026B_II0891	-6.40121	0	332.508	51.9446	2OG-Fe(II) oxygenase
BP1026B_II0901	-26.0993	0	183.075	7.01456	hypothetical protein
BP1026B_II0906	-4.60156	1.8771e-11	131.042	28.4778	TauD/TfdA family dioxygenase
BP1026B_II0911	-53.5486	1.28616e-10	64.2399	1.19966	hypothetical protein
BP1026B_II0913	-5.87077	0	134.598	22.9268	DNA-binding protein
BP1026B_II0915	-23.2554	3.47611e-12	77.6556	3.33925	hypothetical protein
BP1026B_II0916	-351.89	0	151.973	0.431877	hypothetical protein
BP1026B_II0917	-175.435	0	431.581	2.46006	hypothetical protein
BP1026B_II0919	-15.2996	5.91495e-09	64.7798	4.23408	universal stress protein
BP1026B_II0926	-4.82169	2.43627e-06	79.5966	16.508	short chain dehydrogenase/reductase family oxidoreductase
BP1026B_II0934	-9.29744	9.64339e-06	53.0843	5.70956	hypothetical protein
BP1026B_II0935	-7.45855	4.72738e-07	67.2245	9.01308	hypothetical protein
BP1026B_II0945	-12.6222	1.51558e-10	77.2613	6.12109	flagellar hook-associated protein 2
BP1026B_II0957	-9.93685	0	301.648	30.3565	hypothetical protein
BP1026B_II0958	-4.46988	6.95222e-13	147.31	32.9562	outer membrane porin
BP1026B_II0960	-62.7283	9.20154e-06	39.8395	0.635113	LysE family protein
BP1026B_II0967	-18.1555	0	154.755	8.52388	hypothetical protein
BP1026B_II0973	-3.78384	0	1512.14	399.632	hypothetical protein
BP1026B_II0982	-152.996	0	95.301	0.622899	hypothetical protein
BP1026B_II0983	-79.9403	0	116.374	1.45576	Rieske family iron-sulfur cluster-binding protein
BP1026B_II0985	-16.5236	0.00519271	30.4097	1.84038	hypothetical protein
BP1026B_II0986	-3.18957	0.00140035	80.2033	25.1455	alpha/beta fold family hydrolase
BP1026B_II0994	-4.62314	0	234.997	50.8307	major facilitator family transporter
BP1026B_II0999	-3.99623	0	169.207	42.3417	amidase
BP1026B_II1004	-17.2914	0	408.032	23.5974	N-hydroxyarylamine O-acetyltransferase
BP1026B_II1006	-18.8871	0	230.406	12.1991	DNA-binding protein
BP1026B_II1008	-5.59741	0	140.254	25.057	LysR family regulatory protein
BP1026B_II1012	-4.24529	0	300.264	70.7287	hypothetical protein
BP1026B_II1017	-5.79774	0	149.709	25.822	MerR family transcriptional regulator
BP1026B_II1018	-5.4137	0	289.473	53.4704	phosphinothricin N-acetyltransferase
BP1026B_II1026	-8.53556	3.63093e-08	71.1466	8.33532	agaE protein
BP1026B_II1028	-6.94964	9.37854e-10	89.4353	12.8691	alpha/beta fold family hydrolase
BP1026B_II1029	-8.15978	0	310.008	37.9922	4-carboxymuconolactone decarboxylase
BP1026B_II1038	-23.5753	0	471.569	20.0027	LysR family transcriptional regulator
BP1026B_II1039	-48.9587	0.0025781	28.318	0.578406	hypothetical protein
BP1026B_II1042	-8.1835	3.31412e-08	72.5987	8.87135	dipeptide transport system permease
BP1026B_II1045	-7.23253	0	189.88	26.2536	D-alanyl-D-alanine dipeptidase
BP1026B_II1047	-111.942	0	227.209	2.02971	hypothetical protein
BP1026B_II1048	-5.8076	0	449.635	77.4218	hypothetical protein
BP1026B_II1049	-3.12723	0	334.882	107.086	Rhs element Vgr protein
BP1026B_II1050	-3.02515	8.52264e-06	117.317	38.7808	hypothetical protein
BP1026B_II1053	-3.5999	1.8562e-06	103.783	28.8295	hypothetical protein
BP1026B_II1055	-4.58358	0	319.267	69.6544	hypothetical protein
BP1026B_II1058	-4.73794	3.09018e-07	88.9238	18.7685	pVII
BP1026B_II1068	-69.3581	0.0166832	23.8996	0.344582	peptidase
BP1026B_II1075	-14.0246	0	162.723	11.6027	hypothetical protein
BP1026B_II1077	-42.8388	0	84.4615	1.97161	histidine ABC transporter permease
BP1026B_II1081	-4.51208	0	206.948	45.8653	hypothetical protein
BP1026B_II1083	-9.23251	0	166.777	18.0641	hypothetical protein
BP1026B_II1090	-4.95112	0	177.641	35.879	AraC family transcriptional regulator
BP1026B_II1096	-4.83785	0	395.687	81.7898	polyketide biosynthesis enoyl-CoA hydratase
BP1026B_II1097	-50.7946	1.55807e-05	39.1732	0.771208	hydroxymethylglutaryl-coenzyme A synthase
BP1026B_II1114	-119.337	7.72674e-05	34.5126	0.289203	membrane efflux protein
BP1026B_II1125	-12.0102	0	183.068	15.2427	ECF subfamily RNA polymerase sigma factor
BP1026B_II1129	-11.1754	0.048103	27.4769	2.4587	ABC transporter ATP-binding protein
BP1026B_II1130	-8.41477	0	130.829	15.5476	Ribose transport ATP-binding protein rbsA
BP1026B_II1131	-10.9695	0	163.043	14.8633	hypothetical protein
BP1026B_II1134	-4.45012	0	285.54	64.1645	acyl-CoA dehydrogenase-family protein
BP1026B_II1146	-29.9872	0	107.923	3.59897	hypothetical protein
BP1026B_II1148	-4.72102	0.00010587	65.67	13.9101	hypothetical protein
BP1026B_II1155	-3.6146	0	190.825	52.7927	heat shock protein 70
BP1026B_II1162	-13.9396	0.0152553	28.8201	2.06749	methyltransferase small domain-containing protein
BP1026B_II1171	-5.64908	0	254.862	45.1157	hypothetical protein
BP1026B_II1183	-3.571	2.03432e-06	104.179	29.1735	hydrophobe/amphiphile efflux family protein
BP1026B_II1187	-5.73735	6.4169e-10	100.368	17.4937	hypothetical protein
BP1026B_II1196	-3.07619	0	254.862	82.8498	hypothetical protein
BP1026B_II1199	-33.4041	0	93.7459	2.80642	hydroxyethylthioazole kinase
BP1026B_II1205	-86.6977	0	121.217	1.39816	hypothetical protein
BP1026B_II1207	-69.6131	0.000634215	30.7301	0.441441	hydrogenase subunit
BP1026B_II1209	-32.1291	5.36211e-05	37.8432	1.17785	hydrogenase 4 membrane component
BP1026B_II1216	-3.42502	5.35043e-09	140.977	41.1608	transferase
BP1026B_II1221	-7.52076	0	152.023	20.2138	peptidyl-prolyl cis-trans isomerase C
BP1026B_II1226	-6.1567	0	213.573	34.6894	hypothetical protein
BP1026B_II1230	-3.30317	6.95222e-13	196.701	59.5491	Crp/FNR family transcriptional regulator
BP1026B_II1232	-88.7376	0	224.234	2.52694	TauD/TfdA family dioxygenase
BP1026B_II1237	-14.1761	0	373.811	26.3691	polyketide synthase
BP1026B_II1238	-3.76974	0.00132814	67.2156	17.8303	non-ribosomal peptide synthase/polyketide synthase
BP1026B_II1242	-3.59466	0	449.024	124.914	oligopeptidase A
BP1026B_II1243	-42.3289	0	238.446	5.63317	hypothetical protein
BP1026B_II1251	-20.7684	0	305.479	14.7088	N-acylhomoserine lactone synthase
BP1026B_II1256	-5.31696	0	647.311	121.745	hypothetical protein
BP1026B_II1260	-32.2633	0	335.588	10.4015	1-aminocyclopropane-1-carboxylate deaminase
BP1026B_II1267	-5.38545	0	229.525	42.6194	hypothetical protein
BP1026B_II1268	-18.3595	0.00195888	32.1448	1.75085	hypothetical protein
BP1026B_II1273	-7.13981	2.50975e-10	92.5055	12.9563	entericidin EcnAB
BP1026B_II1280	-70.3781	2.92737e-08	51.8091	0.736153	PAAR motif-containing protein
BP1026B_II1281	-3.08635	0	234.358	75.9338	hypothetical protein
BP1026B_II1287	-3.43296	0	695.835	202.693	dGTP-pyrophosphohydrolase, thiamine phosphate synthase
BP1026B_II1288	-9.05736	0	287.622	31.7556	hypothetical protein
BP1026B_II1291	-4.91627	4.21464e-08	94.412	19.204	methyl-accepting chemotaxis protein
BP1026B_II1300	-64.2583	0.00539378	26.3465	0.410009	3-demethylubiquinone-9 3-methyltransferase
BP1026B_II1301	-31.2112	0.00226277	29.6467	0.949875	CorA family protein
BP1026B_II1305	-4.6084	0	616.483	133.774	hypothetical protein
BP1026B_II1306	-4.36126	0	172.693	39.5971	transporter periplasmic binding protein
BP1026B_II1308	-3.15439	0	406.6	128.9	sugar ABC transporter permease
BP1026B_II1316	-3.24537	0.019231	63.7856	19.6544	Assimilatory nitrate reductase large subunit
BP1026B_II1324	-4.42032	0	2094.06	473.734	GTP cyclohydrolase I
BP1026B_II1328	-6.19633	0.0286727	36.4916	5.88923	major facilitator family transporter
BP1026B_II1332	-71.3981	4.1025e-09	55.9509	0.783647	short chain dehydrogenase
BP1026B_II1336	-58.1384	0	209.239	3.59897	hypothetical protein
BP1026B_II1338	-5.57761	0	493.274	88.4382	hypothetical protein
BP1026B_II1340	-8.77561	0	271.445	30.9317	hypothetical protein
BP1026B_II1341	-3.63138	0	530.881	146.193	hypothetical protein
BP1026B_II1347	-12.4471	0	110.638	8.88862	major facilitator superfamily transporter
BP1026B_II1352	-7.17948	0	631.487	87.9572	acyl-CoA dehydrogenase domain-containing protein
BP1026B_II1354	-30.5992	0.0384181	23.4587	0.766645	ECF subfamily RNA polymerase sigma factor
BP1026B_II1355	-4.38781	6.95222e-13	152.946	34.8571	hypothetical protein
BP1026B_II1358	-7.2898	6.95222e-13	111.245	15.2603	oxidoreductase
BP1026B_II1370	-6.42759	0	252.445	39.2752	gamma-glutamyltransferase
BP1026B_II1372	-5.63669	0.0182597	40.1035	7.11473	hypothetical protein
BP1026B_II1376	-45.8988	0	217.565	4.74011
BP1026B_II1381	-30.5992	0	132.741	4.33805	hypothetical protein
BP1026B_II1389	-3.45003	0	215.347	62.419	ABC transporter substrate-binding protein
BP1026B_II1391	-35.189	0.009754	26.1272	0.742481	asparaginase
BP1026B_II1392	-15.7076	3.76008e-06	48.4553	3.08483	transcriptional regulator
BP1026B_II1393	-6.12398	0	433.052	70.7142	choline/carnitine/betaine transporter
BP1026B_II1399	-4.41988	6.67623e-07	90.5123	20.4784	isoleucyl-tRNA synthetase
BP1026B_II1401	-37.739	1.07481e-09	61.1197	1.61954	alanyl-tRNA synthetase
BP1026B_II1403	-24.0086	0	204.233	8.50666	hypothetical protein
BP1026B_II1404	-7.79413	6.95222e-12	99.8527	12.8113	hypothetical protein
BP1026B_II1408	-50.8711	0	155.54	3.05753	1-aminocyclopropane-1-carboxylate deaminase
BP1026B_II1412	-21.5044	0	595.62	27.6976	major facilitator family transporter
BP1026B_II1415	-244.793	6.25839e-09	53.3942	0.21812	hydrolase
BP1026B_II1418	-5.34271	1.5257e-06	75.9751	14.2203	MerR family transcriptional regulator
BP1026B_II1419	-53.5486	6.95222e-13	76.2408	1.42377	hypothetical protein
BP1026B_II1421	-23.4594	0.000290592	35.3426	1.50655	acetyltransferase
BP1026B_II1424	-11.6277	0.00150657	36.2144	3.1145	ArsR family transcriptional regulator
BP1026B_II1426	-3.42436	1.14712e-09	149.344	43.6124	selenocysteine lyase
BP1026B_II1427	-4.59745	0	386.891	84.1535	major membrane protein I
BP1026B_II1441	-4.87777	0	626.366	128.412	hypothetical protein
BP1026B_II1442	-11.4528	0	108.424	9.46702	major facilitator family transporter
BP1026B_II1449	-6.82362	0	294.696	43.1877	hypothetical protein
BP1026B_II1465	-3.74352	1.3869e-08	123.891	33.0949	hypothetical protein
BP1026B_II1469	-3.87696	0	206.77	53.333	MgtC family membrane protein
BP1026B_II1488	-5.2235	0	328.433	62.8762	type III secretion protein HrpB4
BP1026B_II1490	-4.23129	0	276.268	65.2916	type III secretion protein HrpB2
BP1026B_II1502	-10.2289	0	152.582	14.9168	hypothetical protein
BP1026B_II1505	-5.17832	7.60572e-10	106.365	20.5405	HAD-superfamily hydrolase
BP1026B_II1509	-4.86527	0	147.28	30.2717	aldolase
BP1026B_II1510	-4.22402	0	285.428	67.5725	major facilitator family transporter
BP1026B_II1514	-6.74431	0	142.723	21.162	hypothetical protein
BP1026B_II1517	-6.40316	2.53337e-07	74.4171	11.6219	glycine betaine/L-proline ABC transporter permease
BP1026B_II1525	-11.7819	0	271.52	23.0455	sodium bile acid symporter family protein
BP1026B_II1543	-10.7634	0	301.093	27.9738	JmjC domain-containing protein
BP1026B_II1546	-4.98366	0	161.766	32.4592	major facilitator family transporter
BP1026B_II1555	-11.7529	1.51843e-08	66.4687	5.65553	piperideine-6-carboxylate dehydrogenase
BP1026B_II1556	-6.02568	1.89487e-05	62.0365	10.2953	aminotransferase family protein
BP1026B_II1558	-100.977	0.0438463	21.589	0.2138	LysR family transcriptional regulator
BP1026B_II1560	-3.07299	2.98972e-05	107.334	34.9283	FAD-dependent oxidoreductase
BP1026B_II1564	-10.7409	0	134.762	12.5466	DeoR family transcriptional regulator
BP1026B_II1574	-4.11417	2.29618e-08	111.285	27.0491	NAD synthetase
BP1026B_II1576	-15.0285	0	189.438	12.6053	hypothetical protein
BP1026B_II1578	-120.867	0	106.53	0.881381	hypothetical protein
BP1026B_II1587	-83.2298	0	118.24	1.42065	DNA-binding response regulator
BP1026B_II1606	-4.74287	0	188.112	39.6621	hypothetical protein
BP1026B_II1607	-7.06946	0	503.55	71.2289	GTP cyclohydrolase I
BP1026B_II1610	-7.81456	6.11795e-11	93.2168	11.9286	hypothetical protein
BP1026B_II1612	-90.2676	0	243.653	2.69923	transposase
BP1026B_II1615	-39.7789	6.73643e-07	46.7119	1.17429	AraC family transcriptional regulator
BP1026B_II1616	-45.8988	1.05604e-09	60.2714	1.31314	hypothetical protein
BP1026B_II1617	-21.4194	0.0217432	25.8155	1.20524	DNA-binding response regulator
BP1026B_II1643	-34.0416	1.10787e-05	41.1238	1.20805	type III secretion system protein PrgH/EprH
BP1026B_II1644	-59.6684	0	85.8979	1.43959	MxiH protein
BP1026B_II1645	-40.3909	0	281.353	6.96575	type III secretion system protein
BP1026B_II1646	-33.6591	1.05683e-05	41.271	1.22615	type III secretion system protein
BP1026B_II1651	-61.7812	0	275.567	4.46037	hypothetical protein
BP1026B_II1653	-34.3652	0	139.139	4.04884	hypothetical protein
BP1026B_II1659	-27.2333	0	178.805	6.56569	LysR family transcriptional regulator
BP1026B_II1661	-3.18088	0	253.586	79.7221	serine-type carboxypeptidase family protein
BP1026B_II1663	-6.01611	1.80758e-11	110.02	18.2876	LysE family protein
BP1026B_II1682	-5.49151	0	333.814	60.7873	hypothetical protein
BP1026B_II1686	-8.09779	0	127.621	15.76	hypothetical protein
BP1026B_II1690	-159.99	0	403.06	2.51928
BP1026B_II1694	-15.8767	0	768.857	48.4268	LysR family transcriptional regulator
BP1026B_II1696	-5.87106	4.63713e-10	100.174	17.0624	hypothetical protein
BP1026B_II1697	-195.835	0	126.865	0.647815	hypothetical protein
BP1026B_II1702	-8.28606	0	782.809	94.473	hypothetical protein
BP1026B_II1712	-229.494	0	76.6338	0.333925	PilL domain protein
BP1026B_II1715	-4.98126	0.000581669	56.636	11.3698	DNA-binding response regulator
BP1026B_II1717	-6.46877	0	255.468	39.4925	hypothetical protein
BP1026B_II1718	-55.0785	0	131.34	2.3846	hypothetical protein
BP1026B_II1722	-4.89015	0	223.004	45.6028	hypothetical protein
BP1026B_II1725	-28.3042	3.16322e-06	44.7217	1.58004	secretion-associated protein
BP1026B_II1739	-88.7376	3.86366e-05	36.2685	0.408716	Flagellar biosynthesis protein FliR
BP1026B_II1742	-25.2443	1.97136e-05	41.1413	1.62972	SyrP-like protein
BP1026B_II1770	-47.6473	5.13101e-08	51.6905	1.08486	hypothetical protein
BP1026B_II1782	-97.1524	0	127.79	1.31536	formate dehydrogenase-O, major subunit
BP1026B_II1783	-7.82606	0	670.826	85.717	hypothetical protein
BP1026B_II1785	-23.2276	0	106.102	4.56793	cystine-binding periplasmic protein FliY
BP1026B_II1787	-4.81487	0.00726608	48.0957	9.98898	nitrilotriacetate monooxygenase component A
BP1026B_II1794	-4.47066	0	347.539	77.7378	outer membrane porin
BP1026B_II1795	-189.715	0	78.7821	0.415266	hypothetical protein
BP1026B_II1798	-5.96684	0.00112558	48.3176	8.09769	hypothetical protein
BP1026B_II1802	-3.05265	9.10404e-05	101.407	33.2193	glycoside hydrolase family protein
BP1026B_II1808	-10.8797	1.17291e-05	49.9467	4.59081	cupin domain-containing protein
BP1026B_II1811	-34.5771	0	135.755	3.92615	CvpA family protein
BP1026B_II1816	-71.3981	1.06769e-07	49.0312	0.68673	DNA methylase
BP1026B_II1831	-14.7329	2.11424e-08	62.0949	4.2147	hypothetical protein
BP1026B_II1841	-12.7846	0	876.217	68.5369	hypothetical protein
BP1026B_II1849	-116.277	0	218.336	1.87772	hypothetical protein
BP1026B_II1852	-119.337	0	110.969	0.929878	hypothetical protein
BP1026B_II1857	-137.696	4.46298e-08	49.8334	0.361908	hypothetical protein
BP1026B_II1865	-23.0246	0	263.727	11.4541	lipase chaperone
BP1026B_II1869	-10.7097	0	139.533	13.0287	cytochrome b561
BP1026B_II1872	-198.895	0	123.891	0.622899	DSBH domain-containing protein
BP1026B_II1875	-6.65982	0.0235668	35.7774	5.37212	hypothetical protein
BP1026B_II1895	-8.18195	0.00446599	37.5105	4.58454	hypothetical protein
BP1026B_II1903	-39.7789	0	83.127	2.08973	hypothetical protein
BP1026B_II1905	-81.6763	0	395.313	4.84	site-specific recombinase, phage integrase family protein
BP1026B_II1913	-10.1668	0	385.232	37.8911	hypothetical protein
BP1026B_II1916	-4.48436	0.000367694	63.1057	14.0724	molybdenum ABC transporter periplasmic molybdate-binding protein
BP1026B_II1918	-68.8481	1.91166e-05	38.1204	0.553688	molybdenum ABC transporter ATP-binding protein
BP1026B_II1926	-4.33488	0.00880507	51.3174	11.8382	dGTP-pyrophosphohydrolase, thiamine phosphate synthase
BP1026B_II1929	-150.956	0	182.22	1.20711	YbaK/prolyl-tRNA synthetase associated domain-containing protein
BP1026B_II1933	-18.8695	0	311.498	16.508	AraC family transcriptional regulator
BP1026B_II1934	-4.40761	0	229.919	52.1642	hypothetical protein
BP1026B_II1940	-3.31888	0	1008.12	303.753	branched-chain amino acid aminotransferase
BP1026B_II1941	-3.01096	2.08566e-12	213.875	71.0323	transferase
BP1026B_II1942	-12.8517	1.12729e-05	47.8477	3.72307	Thioesterase
BP1026B_II1943	-119.337	0.00585973	25.5987	0.214508	deoxygenase
BP1026B_II1944	-208.074	0	154.935	0.744615	phosphopantetheine attachment site domain-containing protein
BP1026B_II1947	-107.097	0	180.205	1.68264	hypothetical protein
BP1026B_II1948	-327.411	0	194.589	0.594326	hypothetical protein
BP1026B_II1952	-113.217	0	178.887	1.58004	hypothetical protein
BP1026B_II1954	-15.2996	0	130.412	8.52388	peptidyl-prolyl cis-trans isomerase
BP1026B_II1961	-13.6603	0.00250838	33.4841	2.45119	Tyrosine-protein kinase Wzc
BP1026B_II1962	-7.83568	0	138.556	17.6827	capsular polysaccharide biosynthesis/export periplasmic protein
BP1026B_II1976	-17.3003	0	246.943	14.2739	DGPF domain-containing protein
BP1026B_II1977	-3.5638	5.17015e-08	123.376	34.6192	extracellular nuclease
BP1026B_II1979	-12.8517	0	128.085	9.96638	lipoprotein
BP1026B_II1980	-3.00583	1.39044e-12	218.442	72.6727	PerM family permease
BP1026B_II1981	-3.4346	0.000865696	76.2408	22.1979	hypothetical protein
BP1026B_II1995	-3.20148	0.000405737	86.9828	27.1696	ABC transporter, permease protein/ATP-binding protein
BP1026B_II1997	-47.4287	0.000268853	33.2163	0.700341	AraC family transcriptional regulator
BP1026B_II2001	-24.4793	7.73332e-06	43.4468	1.77484	SlyB protein
BP1026B_II2006	-100.212	0	75.7073	0.755469	chemotaxis-specific methylesterase
BP1026B_II2013	-61.1983	4.11334e-05	36.7085	0.599829	hypothetical protein
BP1026B_II2017	-9.75349	0	126.898	13.0105	aldehyde dehydrogenase
BP1026B_II2020	-48.6805	0	80.8614	1.66106	hypothetical protein
BP1026B_II2025	-6.64491	0	661.354	99.5279	Rieske family iron-sulfur cluster-binding protein
BP1026B_II2028	-11.2886	0	646.158	57.2398	AraC family transcriptional regulator
BP1026B_II2034	-4.58988	3.33706e-11	128.896	28.0826	ubiquinol oxidase subunit III
BP1026B_II2037	-51.4066	0.0145853	24.559	0.47774	2,4-dienoyl-CoA reductase
BP1026B_II2038	-50.4886	2.51921e-08	53.0389	1.05051	AraC family transcriptional regulator
BP1026B_II2039	-4.14699	0.000884085	63.4077	15.29	LysR family transcriptional regulator
BP1026B_II2041	-4.07702	0	307.413	75.4014	transcriptional regulator CatR
BP1026B_II2057	-93.3275	2.97274e-05	36.7532	0.393809	zinc-containing alcohol dehydrogenase
BP1026B_II2062	-6.61482	7.8421e-10	92.2127	13.9403	decarboxylase family protein
BP1026B_II2063	-36.719	0	354.276	9.64831	hypothetical protein
BP1026B_II2078	-11.8664	0	410.455	34.5898	RND efflux system, cytoplasmic membrane extrusion protein
BP1026B_II2080	-3.11086	0	276.933	89.0216	sensory box histidine kinase/response regulator
BP1026B_II2087	-3.34723	0.00523554	68.628	20.5029	F0F1 ATP synthase subunit alpha
BP1026B_II2089	-58.1384	0	226.885	3.9025	F0F1 ATP synthase subunit C
BP1026B_II2090	-32.4934	0	188.908	5.81372	F0F1 ATP synthase subunit A
BP1026B_II2099	-3.85068	0.00047773	70.7048	18.3616	6-phosphofructokinase
BP1026B_II2100	-22.4394	6.19025e-09	60.5691	2.69923	OsmY domain-containing protein
BP1026B_II2112	-59.6684	0.00839556	25.5142	0.427601	short chain dehydrogenase/reductase family oxidoreductase
BP1026B_II2119	-7.03429	3.58812e-07	69.921	9.94002	lipoprotein
BP1026B_II2134	-5.22139	0	241.607	46.2725	hypothetical protein
BP1026B_II2135	-4.04346	0	304.805	75.3821	hypothetical protein
BP1026B_II2136	-11.8997	0	165.846	13.9371	aldolase II superfamily protein
BP1026B_II2141	-3.7736	0	1270.45	336.667	hypothetical protein
BP1026B_II2143	-9.46057	0	410.022	43.3401
BP1026B_II2146	-9.83545	0	114.361	11.6274	hypothetical protein
BP1026B_II2152	-58.5862	0	1969.71	33.6208	hypothetical protein
BP1026B_II2158	-91.7975	0	170.721	1.85976	ISRSO7-transposase protein
BP1026B_II2162	-5.04886	3.40659e-11	120.247	23.8167	hypothetical protein
BP1026B_II2163	-3.29718	1.39044e-12	192.959	58.5224	hypothetical protein
BP1026B_II2171	-51.2536	2.87773e-08	52.703	1.02828	TerC family membrane protein
BP1026B_II2174	-6.9672	0	284.83	40.8815	hypothetical protein
BP1026B_II2178	-55.5885	1.6782e-08	53.6145	0.964489	alcohol dehydrogenase
BP1026B_II2180	-7.72659	0	963.865	124.747	xylulose kinase
BP1026B_II2181	-72.418	0	112.592	1.55476	hypothetical protein
BP1026B_II2185	-4.75554	2.37779e-07	89.735	18.8696	acetyl-CoA carboxylase carboxyltransferase
BP1026B_II2193	-18.6995	0	121.138	6.47815	polyketide synthase subunit
BP1026B_II2194	-6.78343	0	116.903	17.2335	cyclopropane-fatty-acyl-phospholipid synthase
BP1026B_II2202	-3.01557	0	610.177	202.342	IS element transposase
BP1026B_II2205	-214.194	0	169.217	0.790018	hypothetical protein
BP1026B_II2208	-238.674	0	594.678	2.4916
BP1026B_II2211	-22.8507	0	216.971	9.49516	hypothetical protein
BP1026B_II2213	-3.36991	0	446.837	132.596	hypothetical protein
BP1026B_II2217	-4.75264	1.83322e-05	72.3525	15.2237	Aerobic C4-dicarboxylate transporter forfumarate, L-malate, D-malate, succunate
BP1026B_II2219	-27.8792	0	120.404	4.31877
BP1026B_II2221	-4.3353	0	1147.98	264.797	senescence marker protein-30
BP1026B_II2222	-136.166	0	154.755	1.13652	Polypeptide-transport-associated domain protein ShlB-type
BP1026B_II2225	-4.35338	0	272.561	62.6089	hypothetical protein
BP1026B_II2227	-3.19472	0	451.727	141.398	ABC transporter permease
BP1026B_II2235	-76.4979	0	288.119	3.76637	transposase
BP1026B_II2237	-19.5295	0	632.574	32.3907
BP1026B_II2246	-5.98989	0	3261.05	544.426	Isrso8-transposase orfb protein
BP1026B_II2249	-5.84032	0	819.747	140.36	hypothetical protein
BP1026B_II2271	-5.2235	7.43192e-10	105.846	20.2634	hypothetical protein
BP1026B_II2275	-8.38334	0	168.703	20.1236	short chain dehydrogenase/reductase family oxidoreductase
BP1026B_II2279	-4.3545	0	1222.39	280.72	hypothetical protein
BP1026B_II2280	-4.44182	8.75929e-06	79.2904	17.8509	ArsR family transcriptional regulator
BP1026B_II2284	-4.58988	4.03276e-06	80.4828	17.5348	hypothetical protein
BP1026B_II2285	-4.88544	1.94662e-11	125.172	25.6214	major facilitator family transporter
BP1026B_II2291	-16.8295	4.44681e-06	47.4019	2.81659	hypothetical protein
BP1026B_II2295	-4.6564	2.95118e-05	71.5249	15.3606	H-NS histone family protein
BP1026B_II2296	-8.83976	6.95222e-13	103.078	11.6607	hypothetical protein
BP1026B_II2301	-4.29711	0	272.486	63.4115	integral-membrane protein
BP1026B_II2312	-9.63548	0	186.863	19.3932	LysR family transcriptional regulator
BP1026B_II2319	-4.87597	1.74603e-06	80.2734	16.4631	MFS family transporter
BP1026B_II2322	-9.41922	0	164.723	17.488	Acyl-CoA transferase/carnitine dehydratase protein
BP1026B_II2325	-8.41115	0	319.364	37.9692	porin
BP1026B_II2326	-18.5949	0.00211485	31.8938	1.71519	MmgE/PrpD family protein
BP1026B_II2329	-8.41477	0	1673.91	198.925	acylphosphatase
BP1026B_II2332	-9.31089	0	106.353	11.4224	glycosyl transferase family protein
BP1026B_II2338	-13.2388	0	609.042	46.0043	hypothetical protein
BP1026B_II2341	-4.30771	0	775.962	180.133	epoxide hydrolase
BP1026B_II2345	-18.5949	0	103.708	5.57722	hypothetical protein
BP1026B_II2348	-9.62671	0	156.789	16.2869	glycosyl transferase family protein
BP1026B_II2360	-4.96965	9.92081e-10	108.338	21.8	hypothetical protein
BP1026B_II2362	-3.21551	8.66886e-07	121.985	37.9366	flp pilus assembly protein, ATPase
BP1026B_II2365	-117.807	8.78531e-08	48.6096	0.412621	type II secretion system protein
BP1026B_II2368	-37.739	1.09657e-08	55.9875	1.48355	translation initiation inhibitor
BP1026B_II2392	-5.31459	0	398.176	74.9212	hypothetical protein
BP1026B_II2393	-82.6178	0	91.4889	1.10738	hypothetical protein
BP1026B_II2396	-62.9469	0	274.467	4.36029	hypothetical protein
BP1026B_II2397	-120.357	0	259.896	2.15938	hypothetical protein
BP1026B_II2399	-4.30229	0	446.606	103.806	hypothetical protein
BP1026B_II2401	-73.438	9.92408e-07	44.2551	0.602619	hypothetical protein
BP1026B_II2403	-10.0297	8.38785e-09	71.313	7.11016	PRC-barrel domain-containing protein
BP1026B_II2412	-4.4764	0	396.452	88.5649	short chain dehydrogenase/reductase family oxidoreductase
BP1026B_II2414	-9.41513	1.49334e-09	77.7357	8.25647	hypothetical protein
BP1026B_II2416	-33.6591	0.017792	24.9198	0.74036	osmotically inducible protein Y
BP1026B_II2425	-253.973	5.33283e-07	44.2279	0.174144	ADP-heptose--LPS heptosyltransferase II
BP1026B_II2427	-12.4922	0	284.971	22.8119	carbamoyltransferase family protein
BP1026B_II2430	-95.6224	0	92.1125	0.963294	short chain dehydrogenase/reductase family oxidoreductase
BP1026B_II2441	-69.3581	1.08107e-09	58.8619	0.848666	flavin reductase domain-containing protein
BP1026B_II2450	-6.55697	0.000800982	47.0473	7.17517	hypothetical protein
BP1026B_II2455	-3.81046	0.000523619	70.9742	18.6261	GMC oxidoreductase family protein
BP1026B_II2457	-6.22183	0	183.209	29.4461	C4-type zinc finger DksA/TraR family protein
BP1026B_II2458	-5.59476	0	350.011	62.5604	hypothetical protein
BP1026B_II2465	-28.3042	0	97.7915	3.45501	hypothetical protein
BP1026B_II2468	-26.6951	0	83.3076	3.1207	medium-chain-fatty-acid--CoA ligase
BP1026B_II2469	-21.1412	0.000797504	33.5154	1.58531	GerE family regulatory protein
BP1026B_II2470	-25.5722	4.60932e-10	65.5154	2.56198	hypothetical protein
BP1026B_II2472	-27.9217	1.922e-07	51.1325	1.83128	taurine catabolism dioxygenase TauD, TfdA family protein
BP1026B_II2477	-6.24326	0	245.808	39.3718	molybdopterin oxidoreductase family protein
BP1026B_II2479	-4.75987	3.20949e-05	70.0357	14.7138	DMSO reductase subunit C
BP1026B_II2480	-5.38623	0	372.425	69.1439	polysaccharide deacetylase family protein
BP1026B_II2483	-4.44821	7.15383e-10	119.011	26.7549	hypothetical protein
BP1026B_II2484	-7.97627	0	315.844	39.5979	outer membrane porin
BP1026B_II2493	-5.2308	4.81093e-10	107.39	20.5303	sensor kinase protein
BP1026B_II2504	-13.0964	0	133.678	10.2072	permease
BP1026B_II2505	-13.0449	3.3468e-09	68.6167	5.26004	ABC-transporter ATP binding protein
BP1026B_II2508	-5.80632	0.012047	40.845	7.03457	beta keto-acyl synthase
BP1026B_II2513	-84.4537	0	149.482	1.76999	hypothetical protein
BP1026B_II2525	-88.4594	0	512.487	5.79347	response regulator
BP1026B_II2531	-5.16195	0	323.158	62.604	arsenate reductase
BP1026B_II2536	-13.1616	0	2001.6	152.079	hypothetical protein
bpeE	-4.81427	4.34514e-10	114.101	23.7005	RND family efflux transporter MFP subunit
bpeF	-4.19829	0	818.476	194.954	multidrug-efflux transporter protein
bpeT	-26.5193	0	107.693	4.06093	LysR family transcriptional regulator
bprA	-70.3781	2.81992e-07	47.002	0.667851	HNS-like transcription regulator protein
braC	-3.59411	0	408.708	113.716	leucine-, isoleucine-, valine-, threonine-, and alanine-binding protein precursor
braD	-4.00143	8.1687e-05	76.3395	19.078	high-affinity branched-chain amino acid transport system permease
bsaO	-82.8959	0	94.3632	1.13833	YscC/HrcC family type III secretion outer membrane protein
bsaV	-26.665	7.68969e-05	37.7868	1.4171	type III secretion system apparatus protein YscQ/HrcQ
bsaZ	-56.991	3.47611e-12	71.6885	1.25789	surface presentation of antigens protein SpaS
calB	-9.26475	0.000134526	45.68	4.93052	coniferyl aldehyde dehydrogenase
catA	-13.5642	0	1261.14	92.9754	catechol 1,2-dioxygenase
catC	-71.3981	0	143.05	2.00355	muconolactone delta-isomerase
cbiD	-55.0785	1.40455e-05	39.2095	0.711885	cobalt-precorrin-6A synthase
cheR	-41.6914	2.85041e-11	68.5925	1.64524	chemotaxis protein methyltransferase
chrB	-3.31345	0	226.288	68.2937	chromate resistance exported protein
clpV-5	-23.6294	0.0120588	26.8029	1.13431	type VI secretion system
clpV-6	-6.17112	6.57075e-08	80.4945	13.0437	type VI secretion system
cobI	-4.87732	0	425.579	87.2567	precorrin-2 C(20)-methyltransferase
cobM	-16.5236	1.74346e-05	44.2323	2.67692	precorrin-4 C(11)-methyltransferase
cobO	-11.9435	0	119.33	9.99118	cob(I)yrinic acid a,c-diamide adenosyltransferase
codB	-8.54834	0	165.738	19.3883	cytosine permease
cpdB	-3.69719	0	210.922	57.0492	2`,3`-cyclic-nucleotide 2`-phosphodiesterase
cpo	-3.74251	8.42928e-08	115.029	30.7357	non-heme chloroperoxidase
cstA	-6.90667	0	158.18	22.9026	carbon starvation protein A
cydB	-3.87778	0	575.326	148.365	cytochrome d ubiquinol oxidase, subunit II
cyoB	-7.3277	3.97984e-05	53.927	7.35933	ubiquinol oxidase subunit I
czcB	-3.43415	7.67198e-08	126.217	36.7536	heavy metal resistance protein CzcB
dnaE2	-16.7983	1.74671e-06	49.6951	2.95834	error-prone DNA polymerase
dppF	-3.98989	6.25042e-05	77.7701	19.4918	dipeptide transporter ATP-binding subunit
fadD	-5.57062	0.0010824	50.4446	9.05548	long-chain-fatty-acid--CoA ligase
fdhE	-4.019	0.0103707	54.0059	13.4376	formate dehydrogenase accessory protein FdhE
fdoH	-111.687	1.58749e-07	47.4443	0.424797	formate dehydrogenase subunit beta
fdoI	-6.52246	9.89182e-08	76.8244	11.7785	formate dehydrogenase subunit gamma
fdx	-17.5945	0	153.681	8.73458	ferredoxin
fghA	-507.946	0	114.653	0.22572	S-formylglutathione hydrolase
flgB	-12.4007	0	186.139	15.0103	flagellar basal body rod protein FlgB
fliG	-8.09978	0	111.852	13.8092	flagellar motor switch protein G
fliP	-6.95621	0	266.122	38.2568	flagellar biosynthesis protein FliP
fptA	-3.89503	4.86655e-12	157.159	40.3486	Fe(III)-pyochelin receptor precursor
fumC	-6.30528	4.0548e-05	57.9758	9.19479	fumarate hydratase
fusA	-4.50451	1.17388e-07	96.4419	21.4101	elongation factor G
gcvH	-50.4886	5.11704e-08	51.5076	1.02018	glycine cleavage system H protein
gcvP	-3.3341	0.0175881	62.3172	18.6908	glycine dehydrogenase
gcvT	-10.7947	0	284.46	26.3518	glycine cleavage system aminomethyltransferase T
glcA	-29.7647	8.84641e-05	37.016	1.24362	glycolate permease
glcE	-145.346	1.62147e-08	51.8773	0.356923	glycolate oxidase FAD binding subunit
glgB	-3.33647	0	200.64	60.1355	glycogen branching protein
glmU	-14.5578	4.15534e-09	66.3571	4.55819	UDP-N-acetylglucosamine pyrophosphorylase
glnB2	-3.2887	6.95222e-13	201.734	61.3418	nitrogen regulatory protein P-II
glpD	-3.89221	0	246.716	63.387	glycerol-3-phosphate dehydrogenase
glpF	-3.336	4.71734e-07	120.263	36.05	glycerol uptake facilitator protein
glpK	-59.1584	0.0419712	22.1524	0.37446	glycerol kinase
glt1	-15.3808	0	311.372	20.2442	glutamate synthase, large subunit
gltJ	-9.58086	0	670.919	70.027	glutamate/aspartate transport system permease
gspF	-35.8447	0	80.0716	2.23384	general secretion pathway protein F
gspH	-9.35975	0	156.971	16.7708	general secretion pathway protein H
gspL	-67.3182	0	82.2825	1.22229	general secretion pathway protein L
gspO	-34.1422	0	135.561	3.97048	peptidase A24 N- domain-containing protein
hcp-1	-6.24239	0	1798.84	288.166	type VI secretion system
hcp-2	-5.17021	1.80758e-11	120.659	23.3374	type VI secretion system
hcp-5	-367.19	0	139.924	0.381068	type VI secretion system
hemA	-64.7683	1.65393e-09	58.1402	0.897665	glutamyl-tRNA reductase
hisB	-13.5511	0.00599939	31.3521	2.31362	imidazoleglycerol-phosphate dehydratase
hisD	-4.61416	0.0457376	42.223	9.15075	histidinol dehydrogenase
hisE	-22.9494	0.0400858	24.1739	1.05336	phosphoribosyl-ATP pyrophosphatase
hisG	-152.996	0	271.543	1.77484	ATP phosphoribosyltransferase catalytic subunit
hisP	-3.40373	0.00114941	75.4784	22.1752	histidine transport ATP-binding protein
hisQ	-6.27283	0.0378294	35.3359	5.63317	histidine transport system permease
hmgA	-6.10028	0	277.962	45.5654	homogentisate 1,2-dioxygenase
hslU	-3.35579	1.39044e-12	190.704	56.8284	ATP-dependent protease ATP-binding subunit HslU
hslV	-31.6191	0	102.989	3.25717	ATP-dependent protease peptidase subunit
htpG	-10.748	1.04283e-11	87.9961	8.18724	heat shock protein 90
ileS	-9.28348	0.0024157	37.5079	4.04028	isoleucyl-tRNA synthetase
kbl	-3.14115	0	574.856	183.008	2-amino-3-ketobutyrate coenzyme A ligase
kdpB	-10.8897	0.00375095	34.4617	3.16461	potassium-transporting ATPase subunit B
kdpE	-35.5715	6.95222e-13	79.1203	2.22426	DNA-binding response regulator KdpE
kdsA	-4.83664	0	172.218	35.6069	2-dehydro-3-deoxyphosphooctonate aldolase
kup	-10.8708	0.000193897	42.4097	3.90126	kup system potassium uptake protein
ldcA	-109.137	0	135.097	1.23786	L,D-carboxypeptidase A
livM	-43.1788	1.7895e-09	59.3743	1.37508	leucine/isoleucine/valine transporter permease subunit
lldA	-4.76418	5.66029e-05	67.7272	14.2159	L-lactate dehydrogenase
lrp	-4.26203	4.60833e-07	94.8566	22.2562	leucine-responsive regulatory protein
lysA	-223.374	7.61948e-05	34.1285	0.152787	diaminopimelate decarboxylase
manC	-21.5044	0	94.4467	4.39197	mannose-1-phosphate guanylyltransferase/mannose-6-phosphate isomerase
metH1	-11.8025	0.000183372	41.5813	3.52308	methionine synthase
metH2	-4.49988	0.00246296	55.0628	12.2365	5-methyltetrahydrofolate--homocysteine methyltransferase
metX	-4.61205	0.00250099	53.9673	11.7014	homoserine O-acetyltransferase
metZ	-10.5659	0	403.442	38.1836	O-succinylhomoserine sulfhydrylase
miaB	-67.3182	1.97809e-05	38.0871	0.565777	(dimethylallyl)adenosine tRNA methylthiotransferase
minC	-121.377	0	174.088	1.43428	septum formation inhibitor
mmsA	-18.7966	9.6224e-07	50.1395	2.66747	methylmalonate-semialdehyde dehydrogenase
moaA	-7.19192	0	172.045	23.922	molybdenum cofactor biosynthesis protein A
moeA	-14.7259	0.000981166	35.2504	2.39377	molybdopterin biosynthesis moeA protein
mtgA	-4.6983	0	300.81	64.0253	monofunctional biosynthetic peptidoglycan transglycosylase
murA	-194.815	0	84.1359	0.431877	UDP-N-acetylglucosamine 1-carboxyvinyltransferase
mutM	-99.4473	0	465.151	4.67736	formamidopyrimidine-DNA glycosylase
mutS	-7.58777	3.64018e-09	81.7404	10.7727	DNA mismatch repair protein MutS
mutY	-14.0112	0	140.209	10.0069	A/G-specific adenine glycosylase
ndh	-5.64517	0	286.374	50.7291	NADH dehydrogenase
nirB	-4.26178	6.95222e-12	143.551	33.6833	nitrite reductase (NAD(P)H) large subunit
norM	-8.18225	0	256.553	31.3548	multidrug resistance protein
ompA	-6.39183	0	165.629	25.9126	outer membrane protein a
oppC	-55.0785	7.75895e-05	35.5621	0.645663	oligopeptide transport system permease
oprA	-4.15275	3.48576e-06	87.9291	21.1737	Outer membrane efflux protein
oprC	-9.67152	2.91347e-08	68.6615	7.09934	RND efflux system outer membrane lipoprotein
osmB	-7.79979	0	362.949	46.5332	lipoprotein
paaF	-4.44668	0	225.779	50.7747	enoyl-CoA hydratase
pcaC	-88.7376	0	222.812	2.51091	4-carboxymuconolactone decarboxylase
pchC	-6.9941	8.68123e-09	82.0246	11.7277	pyochelin biosynthetic protein
pchE	-5.22798	0	184.405	35.2728	pyochelin synthetase
phaP	-3.21485	0	259.78	80.8064	phasin-like protein
phnC	-23.4594	5.66346e-06	44.4078	1.89297	phosphonate ABC transporter ATPase
phnG	-12.2397	0.00874058	31.1816	2.54759	alkylphosphonate utilization operon protein PhnG
phnJ	-18.1409	8.92829e-07	50.6239	2.79059	PhnJ protein
pilO	-10.3038	1.45927e-09	75.5365	7.33093	type IV pilus biosynthesis protein
plcN	-8.03463	0	121.028	15.0633	non-hemolytic phospholipase C
potI	-3.50616	0.000312449	79.8713	22.7803	putrescine transport system permease
ppa	-39.7789	0.00200092	29.2834	0.736153	inorganic pyrophosphatase
ppkA-6	-3.88331	6.53354e-05	79.5183	20.4769	type VI secretion system
proY	-4.07204	0	211.686	51.9852	amino acid permease
prpC	-4.27488	0.021116	48.1623	11.2663	methylcitrate synthase
pstS	-15.8096	0	126.515	8.00242	phosphate ABC transporter substrate-binding protein
purF	-89.5026	5.15237e-07	45.2977	0.506105	amidophosphoribosyltransferase
purN	-4.27234	0.000308943	66.3743	15.5358	phosphoribosylglycinamide formyltransferase
purU	-58.9034	3.42786e-08	51.9163	0.881381	formyltetrahydrofolate deformylase
pyrR	-5.6542	1.87084e-09	97.3943	17.2251	bifunctional pyrimidine regulatory protein PyrR/uracil phosphoribosyltransferase
radA	-5.63202	0.000285322	54.8469	9.7384	DNA repair protein RadA
rbsC	-98.3545	0	136.812	1.39101	sugar ABC transporter permease
recQ	-6.25192	2.2407e-09	91.3899	14.6179	ATP-dependent DNA helicase RecQ
recR	-58.1384	3.00323e-05	37.4756	0.644592	recombination protein RecR
rfbH	-192.775	0	83.0703	0.430919	CDP-6deoxy-D-xylo-4-hexulose-3-dehydrase
rhlE1	-7.08612	0.016182	35.8928	5.06522	ATP-dependent RNA helicase
ribA	-5.50328	0	216.165	39.2793	GTP cyclohydrolase II
ribD	-12.7718	0	100.421	7.86266	riboflavin biosynthesis protein RibD
rpoE	-28.0029	0	299.321	10.6889	RNA polymerase sigma factor RpoE
rpsU	-4.46238	1.02752e-07	97.7171	21.898	30S ribosomal protein S21
rumA	-23.6448	0.00020046	36.1571	1.52918	23S rRNA 5-methyluridine methyltransferase
sbp	-7.05755	0	335.459	47.532	sulfate-binding protein
sctC	-3.06341	0	294.815	96.2374	YscC/HrcC family type III secretion outer membrane protein
sctR	-32.8246	0	98.2801	2.9941	type III secretion system protein
sctU	-41.2645	0	2090.08	50.6507	type III secretion system protein HrcU
sdaB	-10.4365	7.39021e-10	77.1103	7.38852	L-serine ammonia-lyase
soxG	-14.0112	1.45997e-11	81.3475	5.80589	sarcosine oxidase gamma subunit
spaP	-15.6396	0.000110421	40.1692	2.56843	surface presentation of antigens protein SpaP
speB	-4.58169	0	172.907	37.7388	agmatinase
speG	-99.9573	0	103.883	1.03928	spermidine n(1)-acetyltransferase
ssuB	-7.22948	0	126.841	17.545	aliphatic sulfonates ABC transporter ATP-binding protein
sun	-7.59515	6.52536e-06	58.6243	7.71865	ribosomal RNA small subunit methyltransferase B
tag	-21.7254	1.67548e-10	69.3303	3.19121	DNA-3-methyladenine glycosylase I
tagB-5	-21.4194	0.00204472	31.2695	1.45986	type VI secretion system
tagC-3	-3.30802	0.00331203	72.0822	21.7901	type VI secretion system
tagC-5	-22.6434	0.00448653	29.2206	1.29047	type VI secretion system
tagJ-2	-67.3182	0	91.81	1.36382	type VI secretion system
tagM-1	-76.4979	9.61761e-07	44.2469	0.578406	lipoprotein
tagN-1	-39.4729	0	82.2224	2.08301	type VI secretion system
talB	-5.79863	0	213.81	36.8725	transaldolase B
tar	-129.664	0	124.905	0.963294	methyl-accepting chemotaxis protein
tdh	-10.1477	0	187.278	18.4552	L-threonine 3-dehydrogenase
thiC	-11.8448	0.00106557	36.9365	3.11836	thiamine biosynthesis protein ThiC
tldD	-38.249	1.88783e-07	49.6558	1.29823	tldD protein
trpE	-9.36612	0	2100.48	224.264	anthranilate synthase component I
trpF	-149.936	0	114.721	0.765136	N-(5'-phosphoribosyl)anthranilate isomerase
trpG	-1116.87	0	367.272	0.32884	anthranilate synthase component II
truB	-4.14789	2.19343e-05	79.8138	19.242	tRNA pseudouridine synthase B
trxA	-31.8231	0	94.5665	2.97163	thioredoxin 1
tssB-3	-38.249	0.0117301	25.5446	0.667851	type VI secretion system
tssB-6	-96.8974	0	97.5724	1.00697	type VI secretion system
tssC-4	-4.87171	4.0496e-08	95.18	19.5373	type VI secretion system
tssC-5	-14.1869	4.57282e-08	60.6572	4.27558	type VI secretion system
tssF-1	-3.61387	0	265.81	73.5529	type VI secretion system
tssF-2	-7.42571	0	303.82	40.9146	type VI secretion system
tssF-3	-4.74459	0	217.105	45.7584	type VI secretion system
tssF-5	-22.3609	0.00114498	32.4122	1.4495	type VI secretion system
tssF-6	-4.21045	0.00547607	54.6392	12.9771	type VI secretion system
tssG-1	-24.4793	1.99949e-07	51.852	2.1182	type VI secretion system
tssG-2	-4.55549	0	150.085	32.946	type VI secretion system
tssG-3	-6.50803	0	156.062	23.9799	type VI secretion system
tssJ-1	-50.8132	0	498.293	9.80637	type VI secretion system
tssJ-4	-37.637	0	125.679	3.33925	type VI secretion system
tssK-2	-3.29427	0	433.454	131.578	type VI secretion system
tssK-3	-3.97789	0	177.918	44.7266	type VI secretion system
tssK-5	-31.7466	0	105.919	3.33639	type VI secretion system
tssK-6	-6.21667	0	271.925	43.7414	type VI secretion system
tssL-2a	-3.30409	0	548.138	165.897	type VI secretion system
tssL-2b	-11.9209	1.11235e-11	85.4108	7.16477	type VI secretion system
tssL-3	-5.47254	0.00951382	43.1734	7.88908	type VI secretion system
tssL-5	-111.177	0	97.3272	0.875426	type VI secretion system
tssL-6	-4.17668	6.94611e-06	84.438	20.2165	type VI secretion system
typA	-259.328	0	110.343	0.425494	GTP-binding protein TypA
ubiG	-3.4836	0.0465755	54.3286	15.5955	3-demethylubiquinone-9 3-methyltransferase
ugpQ	-146.876	0	149.84	1.02018	glycerophosphodiester phosphodiesterase
ureG	-47.9387	2.911e-06	42.9337	0.895597	urease accessory protein UreG
uvrA	-9.75774	8.66085e-07	58.9543	6.0418	excinuclease ABC subunit A
uvrC	-6.63944	9.44806e-10	91.4278	13.7704	excinuclease ABC subunit C
vgrG-2	-4.41865	0	182.487	41.2991	type VI secretion system
vgrG-3	-4.17659	0	268.474	64.2806	type VI secretion system
vgrG-5	-11.5219	1.98351e-07	59.9791	5.20566	type VI secretion system
waaC2	-15.0956	3.93976e-05	43.0168	2.84963	lipopolysaccharide heptosyltransferase I
wbiA	-9.56443	0	262.542	27.4498	O-antigen acetylase WbiA
wbiB	-11.4464	0	187.111	16.3467	NAD-dependent epimerase/dehydratase
wbiC	-10.0267	0	236.198	23.5569	glycosyltransferase
wbiE	-41.498	0	389.672	9.39015	glycosyl transferase family protein
wbiI	-7.06946	0.00261657	41.6337	5.88923	polysaccharide biosynthesis protein
wcbB	-7.69041	0	146.605	19.0633	capsular polysaccharide glycosyltransferase biosynthesis protein WcbB
wcbC	-5.7088	1.96758e-05	63.8615	11.1865	capsular polysaccharide biosynthesis/export periplasmic protein WcbC
wcbD	-3.961	1.96456e-05	83.6514	21.1188	capsular polysaccharide export system inner membrane protein
wcbE	-3.5699	0	331.75	92.9298	Glycosyl transferase, group 1 family protein
wcbF	-36.6525	0	247.67	6.75725	Capsular polysaccharide biosynthesis protein WcbF
wcbG	-25.4066	0	252.623	9.94321	capsular polysaccharide biosynthesis protein
wcbH	-6.63406	0	431.2	64.9978	Glyscosyl transferase, group 1 family protein
wcbI	-36.413	0	529.238	14.5343	capsular polysaccharide biosynthesis protein
wcbL	-52.5586	0	166.807	3.17373	D,D-heptose 7-phosphate kinase
wcbM	-65.6182	0	201.356	3.0686	D-glycero-D-manno-heptose 1-phosphateguanosyltransferase
wcbO	-8.76249	0	342.57	39.0951	capsular polysaccharide export protein
wcbP	-5.62696	0	281.419	50.0127	short chain dehydrogenase/reductase family oxidoreductase
wcbQ	-24.1121	0	152.84	6.3387	capsular polysaccharide biosynthesis protein WcbQ
wcbR	-7.50527	7.25031e-06	58.6039	7.80837	capsular polysaccharide biosynthesis fatty acid synthase
wcbS	-25.4738	0	215.717	8.46817	UDP-3-O-[3-hydroxymyristoyl] N-acetylglucosamine deacetylase
wcbT	-29.8059	0	118.485	3.97523	class-I aminotransferase
wecB	-71.9081	9.03788e-12	69.012	0.959726	UDP-N-acetylglucosamine 2-epimerase
wzt	-383.51	0	158.581	0.413499	polysaccharide ABC transporter, ATP-binding protein

## Sheet: More than 3-fold down in liver
Feature ID	Experiment - Fold Change (original values)	Kal's Z-test: Liver 1026b vs Input original values - Bonferroni	Input - Means	Liver 1026b - Means	Annotation
acoD	-3.03166	0.0184116	63.5057	20.9475	acetaldehyde dehydrogenase
add	-3.20056	1.35805e-08	134.469	42.0142	adenosine deaminase
aer	-3.54299	0.00582793	58.8905	16.6217	aerotaxis receptor
amrR	-3.2087	0	341.586	106.456	Transcription repressor of multidrug effluxpump acrAB operon, TetR (AcrR) family
anmK	-3.28719	5.46466e-07	111.374	33.8814	anhydro-N-acetylmuramic acid kinase
arcA	-3.11227	0.000675943	79.4797	25.5375	arginine deiminase
argD	-3.00421	3.4768e-08	139.511	46.4386	acetylornithine transaminase protein
aroG	-3.31142	0.000248909	79.1797	23.9111	phospho-2-dehydro-3-deoxyheptonate aldolase
betI	-3.16567	0.000145521	86.1401	27.2107	transcriptional regulator BetI
bglB	-3.33068	6.88478e-09	132.151	39.6768	beta-glucosidase
bkdA1	-3.12234	4.11934e-07	119.611	38.308	2-oxoisovalerate dehydrogenase subunit alpha
BP1026B_I0002	-3.05871	0	212.42	69.4476	hypothetical protein
BP1026B_I0007	-3.12753	1.41895e-09	150.505	48.1227	HpaH
BP1026B_I0025	-3.09858	0	465.96	150.379	LysR family transcriptional regulator
BP1026B_I0042	-3.28667	0	386.804	117.689	DNA-binding response regulator
BP1026B_I0046	-3.27077	0	245.217	74.9723	outer membrane porin
BP1026B_I0047	-3.16414	0.00101157	75.8106	23.9593	AraC family transcription regulator
BP1026B_I0049	-3.50893	7.63193e-08	113.507	32.348	branched-chain amino acid ABC transporter ATP-binding protein
BP1026B_I0062	-3.08601	1.11768e-05	102.946	33.359	AraC family transcription regulator
BP1026B_I0068	-3.72301	1.08788e-08	116.067	31.1754	hypothetical protein
BP1026B_I0070	-4.35718	2.08566e-12	135.374	31.0692	lipoprotein
BP1026B_I0082	-3.13957	4.45264e-07	118.421	37.7188	hypothetical protein
BP1026B_I0091	-3.89034	0	190.297	48.9153	hypothetical protein
BP1026B_I0092	-3.08757	0	375.022	121.462	YaeQ protein
BP1026B_I0102	-3.0988	6.95222e-13	196.623	63.4514	histone deacetylase family protein
BP1026B_I0111	-3.03268	0	302.124	99.6227	patatin-like phospholipase family protein
BP1026B_I0115	-16.2097	4.45941e-05	39.9649	2.46549	thioredoxin
BP1026B_I0138	-3.44145	6.95222e-13	173.134	50.3084	hypothetical protein
BP1026B_I0141	-3.26356	0	207.862	63.6918	hypothetical protein
BP1026B_I0144	-3.73006	0.0163707	51.4143	13.7838	bacteriophage tail protein
BP1026B_I0175	-3.19656	0	233.235	72.9643	ATPase
BP1026B_I0200	-4.13568	0.00866956	49.5565	11.9827	TolC family type I secretion outer membrane protein
BP1026B_I0205	-3.74625	0.000709791	65.2389	17.4145	hypothetical protein
BP1026B_I0211	-3.323	0.000163842	81.0027	24.3764	hypothetical protein
BP1026B_I0220	-3.14328	4.86655e-11	168.078	53.472	class III extradiol-type catecholic dioxygenase family protein
BP1026B_I0229	-3.74214	7.51971e-07	96.254	25.7217	hydrolase
BP1026B_I0230	-3.05125	0	213.913	70.1068	ABC transporter ATP-binding protein
BP1026B_I0243	-3.45322	0.000191858	77.0157	22.3026	peptidase
BP1026B_I0300	-3.47609	5.46271e-06	93.7687	26.9753	type IV fimbrial biogenesis protein,PilB
BP1026B_I0311	-3.58158	0.00235861	62.4843	17.446	hypoxanthine-guanine phosphoribosyltransferase
BP1026B_I0319	-4.86292	0.0488512	37.6379	7.73976	outer membrane lipoprotein
BP1026B_I0329	-3.73778	2.06066e-07	102.243	27.3539	esterase
BP1026B_I0364	-3.15458	5.49225e-10	154.176	48.8737	C4-dicarboxylate transporter DctA
BP1026B_I0383	-3.02582	0.000357748	85.7993	28.3557	nitrate transporter
BP1026B_I0399	-3.24195	7.80039e-10	147.615	45.5328	OsmC/Ohr family protein
BP1026B_I0404	-3.57911	0.00595358	58.2025	16.2617	glutathione S-transferase
BP1026B_I0421	-3.60667	0.00139281	64.505	17.8849	glutamate synthase domain-containing protein
BP1026B_I0429	-3.43106	0.00961192	58.41	17.0239	N6-adenine-specific DNA methylase
BP1026B_I0432	-3.00682	0.00235312	75.7712	25.1998	paraquat-inducible protein
BP1026B_I0437	-3.13737	0.000927056	77.0308	24.5527	hypothetical protein
BP1026B_I0488	-4.15864	4.01217e-06	80.8554	19.4428	deoxynucleoside kinase family protein
BP1026B_I0509	-4.26085	0	147.071	34.5168	hypothetical protein
BP1026B_I0529	-7.34842	3.75801e-06	57.6041	7.83899	hypothetical protein
BP1026B_I0536	-3.01864	0	278.709	92.3291	capsule polysaccharide biosynthesis protein
BP1026B_I0537	-3.05283	0	250.274	81.9809	serine O-acetyltransferase
BP1026B_I0543	-3.03719	8.36588e-07	119.608	39.3809	UTP-glucose-1-phosphate uridylyltransferase
BP1026B_I0558	-3.2223	0	237.292	73.6407	hypothetical protein
BP1026B_I0559	-3.39668	0	350.123	103.078	hypothetical protein
BP1026B_I0570	-3.38604	0	211.741	62.5337	hypothetical protein
BP1026B_I0580	-3.09786	0.00105295	77.4884	25.0135	nitroreductase family protein
BP1026B_I0585	-3.45808	9.96989e-05	80.0913	23.1606	membrane protein
BP1026B_I0586	-3.31734	0.0394023	53.4433	16.1103	major facilitator superfamily transporter
BP1026B_I0590	-3.14932	1.27091e-07	124.809	39.6304	hypothetical protein
BP1026B_I0591	-3.33691	0	288.973	86.5989	TonB-dependent siderophore receptor family protein
BP1026B_I0607	-3.14932	7.90133e-07	114.881	36.478	acetyltransferase
BP1026B_I0613	-3.03933	2.18508e-09	153.268	50.4281	OmpW family outer membrane protein
BP1026B_I0680	-3.27437	0.000161498	82.3902	25.1622	methyl transferase
BP1026B_I0701	-3.11227	8.03002e-08	129.077	41.4737	hypothetical protein
BP1026B_I0706	-9.07746	1.83539e-10	80.0528	8.81886	hypothetical protein
BP1026B_I0719	-3.34281	0.0425857	52.6184	15.7408	recombination factor protein RarA
BP1026B_I0723	-3.20142	0	1548.78	483.778	hypothetical protein
BP1026B_I0724	-3.65456	2.57232e-11	146.31	40.0348
BP1026B_I0731	-3.22473	6.24687e-06	100.909	31.292	voltage gated chloride channel family protein
BP1026B_I0733	-3.06512	1.02198e-10	168.98	55.1299	hypothetical protein
BP1026B_I0736	-3.29882	3.52477e-10	148.926	45.1453	hypothetical protein
BP1026B_I0737	-3.25996	0	512.556	157.228	integrase
BP1026B_I0756	-3.02582	0.00255921	74.716	24.6928	hypothetical protein
BP1026B_I0757	-3.11799	0.000330079	83.2091	26.6868	TonB-dependent receptor
BP1026B_I0772	-3.89034	0.0317043	46.6414	11.989	xanthine/uracil permease family protein
BP1026B_I0787	-3.30552	9.22455e-08	119.858	36.2599	hypothetical protein
BP1026B_I0788	-3.89034	6.95222e-13	155.749	40.0348	hypothetical protein
BP1026B_I0818	-3.54661	0	233.147	65.7378	radical SAM domain-containing protein
BP1026B_I0846	-7.78068	3.47611e-12	96.4343	12.3941	hypothetical protein
BP1026B_I0849	-3.13184	3.12155e-10	158.581	50.635	CreA protein
BP1026B_I0858	-3.6277	0	298.013	82.1494	acetyltransferase
BP1026B_I0905	-3.18078	0.000163577	85.0475	26.7379	LysR family transcriptional regulator
BP1026B_I0908	-3.29382	6.51661e-05	86.511	26.2646	hypothetical protein
BP1026B_I0909	-3.12753	2.70113e-06	109.091	34.8809	hypothetical protein
BP1026B_I0917	-3.12406	0	341.103	109.186	hypothetical protein
BP1026B_I0948	-4.03442	2.65644e-09	114.048	28.2687	cation-binding hemerythrin HHE family protein
BP1026B_I0949	-3.24195	0.000365517	79.0472	24.3826	Rrf2 family protein
BP1026B_I0956	-3.20012	0.010502	62.5332	19.5409	cysteine desulfurase activator complex subunit SufB
BP1026B_I0960	-3.14932	7.12021e-05	90.5123	28.7403	coproporphyrinogen III oxidase
BP1026B_I0971	-3.03429	6.18747e-11	173.934	57.3226	heme/copper membrane protein
BP1026B_I0976	-3.05882	2.32915e-07	125.774	41.1185	deoxyribodipyrimidine photolyase
BP1026B_I0977	-3.77245	0	183.862	48.7381	adenylylsulfate kinase
BP1026B_I0994	-4.61077	0.0258329	41.459	8.99178	hypothetical protein
BP1026B_I0995	-6.60179	0	130.596	19.7819	hypothetical protein
BP1026B_I1008	-3.37949	3.75858e-07	109.983	32.5444	rhodanese-like protein
BP1026B_I1021	-3.24195	2.15236e-07	117.992	36.3953	hypothetical protein
BP1026B_I1032	-3.60217	4.51894e-11	145.754	40.463	hypothetical protein
BP1026B_I1035	-10.3742	0.000173634	40.9618	3.94842	IclR regulatory protein
BP1026B_I1036	-3.89034	9.99356e-05	71.5588	18.394	Fe-S oxidoreductase
BP1026B_I1048	-3.72824	2.04159e-08	113.038	30.3194	hypothetical protein
BP1026B_I1052	-3.18474	4.16733e-05	92.211	28.954	hypothetical protein
BP1026B_I1057	-3.17147	0	323.195	101.907	hydrolase
BP1026B_I1063	-3.06341	1.57801e-05	101.927	33.2724	chaperonin HSP33
BP1026B_I1072	-3.58776	2.36769e-05	83.9427	23.397	methyltransferase
BP1026B_I1085	-4.33611	6.95222e-13	141.401	32.6102	hypothetical protein
BP1026B_I1087	-5.58613	2.17604e-10	99.113	17.7427	hypothetical protein
BP1026B_I1092	-3.07985	0.0169204	62.7716	20.3814	hypothetical protein
BP1026B_I1101	-3.05283	0.0261455	61.0342	19.9926	peptidase S14, ClpP
BP1026B_I1105	-3.00562	0	277.74	92.407	hypothetical protein
BP1026B_I1112	-3.06396	3.2358e-05	97.8944	31.9503	gp26
BP1026B_I1119	-3.0985	6.95222e-12	182.044	58.7524	phage P2 GpU family protein
BP1026B_I1121	-3.41591	0.00598754	60.9926	17.8555	phage tail formation protein
BP1026B_I1122	-3.04743	1.3974e-10	168.373	55.2507	gp24
BP1026B_I1132	-3.27946	0	507.591	154.779	gp33
BP1026B_I1152	-3.35637	2.29486e-08	124.956	37.2296	hypothetical protein
BP1026B_I1159	-3.23016	0.00820901	63.1557	19.5519	MFS permease
BP1026B_I1184	-4.48885	4.72751e-11	120.543	26.8538	hypothetical protein
BP1026B_I1203	-3.54121	0	310.457	87.6699	hypothetical protein
BP1026B_I1205	-4.22654	0.000149385	65.0891	15.4001	haloacid dehalogenase
BP1026B_I1210	-3.67421	0.00238941	60.9008	16.5752	ribosomal-protein-alanine acetyltransferase
BP1026B_I1229	-3.13899	0	272.018	86.658	N-succinyl-L,L-diaminopimelate aminotransferasealternative
BP1026B_I1254	-3.17433	0	324.148	102.116	primitive phytochelatin synthase
BP1026B_I1261	-3.03599	5.41982e-07	122.127	40.2264	integral membrane protein
BP1026B_I1274	-3.79545	0	160.724	42.3464	major facilitator superfamily transporter
BP1026B_I1281	-3.7528	8.19249e-09	116.496	31.0424	racemase
BP1026B_I1285	-4.31179	0	154.176	35.7568	ureidoglycolate hydrolase
BP1026B_I1287	-3.1802	1.32092e-11	173.028	54.4079	Transthyretin family protein
BP1026B_I1288	-3.31823	4.47595e-07	111.262	33.5306	transthyretin family protein
BP1026B_I1297	-3.01726	4.6528e-06	110.78	36.7155	1A family penicillin-binding protein
BP1026B_I1321	-3.02582	0.000303705	86.7239	28.6613	hypothetical protein
BP1026B_I1322	-7.78068	0.017973	32.1448	4.13136	hypothetical protein
BP1026B_I1326	-3.63098	5.965e-10	132.483	36.4867	transporter
BP1026B_I1338	-3.99009	6.11852e-05	72.0822	18.0653	Sigma 54 modulation protein YhbH
BP1026B_I1340	-3.00742	1.49323e-07	130.949	43.542	hypothetical protein
BP1026B_I1342	-3.84231	0	466.414	121.389	Carboxymuconolactone decarboxylase familyprotein
BP1026B_I1384	-3.45808	0	535.337	154.808	LysM domain/BON superfamily protein
BP1026B_I1388	-3.29784	0	192.358	58.3283	LysR family transcriptional regulator
BP1026B_I1392	-3.09514	2.90325e-09	148.376	47.9384	hypothetical protein
BP1026B_I1422	-4.75486	0.033157	39.6452	8.33783	MerR family transcriptional regulator
BP1026B_I1423	-3.19985	0	283.18	88.498	carboxymuconolactone decarboxylase family protein
BP1026B_I1464	-3.97679	1.99529e-10	126.644	31.8459	hypothetical protein
BP1026B_I1485	-4.43066	3.28455e-06	77.6985	17.5365	ABC transporter ATP-binding protein
BP1026B_I1488	-6.05164	2.59929e-08	79.2904	13.1023	hypothetical protein
BP1026B_I1490	-3.35001	5.55899e-05	85.7443	25.5952	outer membrane protein W
BP1026B_I1499	-3.24195	0.00187216	70.555	21.7632	metallo-beta-lactamase family protein
BP1026B_I1500	-3.51309	1.89239e-09	131.27	37.3658	sigma-54 dependent transcriptional regulator
BP1026B_I1520	-3.69083	0.00240298	60.6146	16.423	hypothetical protein
BP1026B_I1521	-3.78227	0.0316719	47.8477	12.6505	hypothetical protein
BP1026B_I1522	-3.0595	0	953.234	311.565	hypothetical protein
BP1026B_I1525	-3.4941	0	249.713	71.4671	AsnC family transcriptional regulator
BP1026B_I1529	-3.11227	0.039248	57.4568	18.4614	shikimate kinase
BP1026B_I1530	-3.3284	0	282.656	84.9224	cyd operon protein YbgT
BP1026B_I1531	-3.62018	5.73141e-09	122.219	33.7605	magnesium and cobalt transport protein CorA
BP1026B_I1533	-3.08757	0.00697796	67.4238	21.8372	lipoprotein
BP1026B_I1542	-3.70508	2.08566e-12	156.789	42.3172	hypothetical protein
BP1026B_I1550	-4.17851	0.0164397	46.547	11.1396	ABC transporter membrane protein
BP1026B_I1559	-3.11884	2.06481e-10	161.644	51.8282	hypothetical protein
BP1026B_I1570	-3.24784	0	424.99	130.853	fimbrial chaperone protein
BP1026B_I1576	-4.51054	0	247.783	54.9342	hypothetical protein
BP1026B_I1581	-3.84711	0	171.283	44.5224	H-NS histone family protein
BP1026B_I1593	-7.34842	0.0239597	32.0937	4.36744	NIPSNAP family protein
BP1026B_I1597	-3.53202	3.96471e-08	115.912	32.8175	spermidine/putrescine ABC transporter ATP-binding protein
BP1026B_I1601	-3.10687	2.78089e-12	186.852	60.1417	hypothetical protein
BP1026B_I1617	-3.68285	0	236.539	64.227	DNA-binding response regulator
BP1026B_I1618	-3.11227	2.5028e-11	173.726	55.8198	putative transposase
BP1026B_I1622	-3.43647	0.00505286	61.4385	17.8784	integrase catalytic subunit
BP1026B_I1640	-3.03636	5.56177e-12	187.793	61.8481	hypothetical protein
BP1026B_I1641	-3.89034	5.28312e-05	74.3348	19.1075	Putative signal peptide protein
BP1026B_I1645	-4.00476	5.82992e-08	101.53	25.3524	recombinase
BP1026B_I1656	-3.17198	0	635.819	200.449	putative HNS-like protein
BP1026B_I1658	-3.11227	0.000821182	78.4191	25.1967	hypothetical protein
BP1026B_I1670	-3.48083	2.50975e-10	142.388	40.9063	hypothetical protein
BP1026B_I1671	-3.11543	1.39044e-12	190.027	60.9953	hypothetical protein
BP1026B_I1686	-3.19417	0.000355369	80.5293	25.2113	methyl-accepting chemotaxis protein
BP1026B_I1693	-3.77507	1.21715e-05	82.9636	21.9767	ABC transporter substrate-binding protein
BP1026B_I1720	-3.07667	0	211.325	68.6861	glycosyl hydrolase family protein
BP1026B_I1745	-3.23241	0	269.874	83.4899	short chain dehydrogenase
BP1026B_I1766	-3.02582	1.43431e-08	143.345	47.374	binding-protein-dependent transport system inner membrane protein
BP1026B_I1767	-3.03817	0.0350801	59.7593	19.6695	extracellular solute-binding protein
BP1026B_I1769	-3.22342	0	361.797	112.24	hypothetical protein
BP1026B_I1774	-3.22754	0.049688	53.8867	16.6959	fimbriae assembly protein
BP1026B_I1779	-3.24195	0	340.701	105.091	fimbriae assembly protein
BP1026B_I1780	-3.20265	4.9776e-06	102.901	32.1299	permease
BP1026B_I1787	-4.75486	1.79025e-06	76.0635	15.997
BP1026B_I1793	-3.39633	2.08566e-12	169.82	50.001	ribose ABC transporter periplasmic ribose-binding protein
BP1026B_I1803	-3.31093	0.000315192	77.9906	23.5555	nodulation ABC transporter NodI
BP1026B_I1805	-3.28517	0.0442793	53.4226	16.2617	hypothetical protein
BP1026B_I1808	-3.24195	0	196.868	60.7253	thioesterase family protein
BP1026B_I1820	-3.13789	9.24947e-06	101.975	32.4978	3-hydroxyisobutyryl-CoA hydrolase
BP1026B_I1826	-3.28826	3.58255e-06	101.618	30.9032	arginyl-tRNA-protein transferase
BP1026B_I1828	-3.40405	7.49245e-06	94.2509	27.6879	amino acid ABC transporter substrate-binding protein
BP1026B_I1831	-3.18832	0	272.353	85.4219	GntR family transcriptional regulator
BP1026B_I1842	-3.75801	1.44606e-10	134.68	35.838	hypothetical protein
BP1026B_I1843	-5.3312	0.0142781	39.6452	7.43644	acetyltransferase
BP1026B_I1849	-3.14932	1.58786e-06	111.094	35.2754	hypothetical protein
BP1026B_I1850	-3.99663	0	171.735	42.9699	Hfq protein
BP1026B_I1854	-3.32652	0	259.896	78.1286	hypothetical protein
BP1026B_I1860	-3.3937	0	275.812	81.2719	type II/III secretion system protein
BP1026B_I1889	-3.50481	1.84234e-09	131.712	37.5803	OsmT protein
BP1026B_I1893	-3.10579	0	393.985	126.855	hypothetical protein
BP1026B_I1900	-5.18712	4.84639e-09	92.6771	17.8668
BP1026B_I1915	-3.00537	0	225.138	74.9116	alpha/beta fold family hydrolase
BP1026B_I1919	-3.16537	0	254.98	80.5529	short chain dehydrogenase
BP1026B_I1933	-3.71743	1.30145e-09	125.966	33.8853	flavodoxin
BP1026B_I1959	-3.44044	6.95222e-13	175.302	50.9534	SIS domain-containing protein
BP1026B_I1965	-3.73472	0.0487766	46.4895	12.4479	hypothetical protein
BP1026B_I1970	-3.5586	9.47587e-10	132.902	37.3465	thioesterase family protein
BP1026B_I1972	-3.55414	0	261.942	73.7005	hypothetical protein
BP1026B_I1992	-3.25857	2.72785e-05	92.0671	28.2538	DNA-binding response regulator
BP1026B_I2003	-3.17711	0	309.992	97.5704	H-NS histone family protein
BP1026B_I2008	-3.13566	0	306.161	97.6385	Transposase mutator family
BP1026B_I2010	-4.70936	0	506.578	107.568
BP1026B_I2030	-3.00001	1.91397e-05	103.451	34.4836	hypothetical protein
BP1026B_I2032	-3.03599	0	443.225	145.99	PAAR motif-containing protein
BP1026B_I2042	-3.41878	0.000772589	70.9698	20.7588	hypothetical protein
BP1026B_I2043	-3.89034	5.56177e-12	144.791	37.2181	H-NS histone family protein
BP1026B_I2045	-3.7514	0.000398214	67.7481	18.0594	OmpA family protein
BP1026B_I2050	-3.40405	0.000139548	79.7461	23.4269	DNA-binding response regulator
BP1026B_I2063	-3.35833	7.43887e-11	154.006	45.8581	Multimeric flavodoxin WrbA
BP1026B_I2064	-3.26047	3.75211e-09	138.444	42.4612	hypothetical protein
BP1026B_I2079	-3.80577	7.58973e-09	115.347	30.3085	DNA-damage-inducible protein F
BP1026B_I2081	-3.17579	0	417.318	131.406	hypothetical protein
BP1026B_I2087	-3.3987	0	259.763	76.4301	hypothetical protein
BP1026B_I2101	-3.17891	0	453.394	142.626	Phage-related tail fiber protein
BP1026B_I2104	-6.4839	0.00192567	41.7318	6.43622	hypothetical protein
BP1026B_I2106	-4.61978	4.84139e-06	73.8489	15.9854	gp11
BP1026B_I2109	-3.45808	2.78089e-12	165.188	47.7688	putative bacteriophage protein gp8
BP1026B_I2113	-3.25703	0	244.388	75.0341	Phage portal protein
BP1026B_I2121	-3.59108	0	345.297	96.154	gp76
BP1026B_I2124	-3.31142	0	399.244	120.566	gp74
BP1026B_I2126	-3.01774	0	268.252	88.8916	gp72
BP1026B_I2127	-3.65877	4.03229e-11	144.109	39.3873	gp60
BP1026B_I2134	-3.51983	8.98365e-09	123.485	35.0827	putative bacteriophage protein
BP1026B_I2135	-5.18712	4.53158e-05	60.4117	11.6465	putative bacteriophage protein gp62
BP1026B_I2139	-3.79059	1.44782e-05	81.876	21.5998	bacteriophage protein Gp49
BP1026B_I2155	-3.16808	0	338.563	106.867	gp39
BP1026B_I2169	-3.10932	0	282.606	90.8899	hypothetical protein
BP1026B_I2170	-3.1461	0	219.03	69.6195	exopolyphosphatase
BP1026B_I2185	-3.7135	0	446.009	120.104	hypothetical protein
BP1026B_I2190	-3.25947	0.0427925	54.0616	16.586	AraC family transcriptional regulator
BP1026B_I2191	-3.70057	3.65895e-09	121.745	32.8991	hypothetical protein
BP1026B_I2193	-3.4168	6.95222e-13	173.125	50.6688	exported transglycosylase protein
BP1026B_I2194	-4.02002	0	594.678	147.929	hypothetical protein
BP1026B_I2224	-3.33138	2.17129e-07	114.479	34.3639	short chain dehydrogenase
BP1026B_I2229	-3.35374	2.29351e-05	90.1027	26.8663	AsnC family transcriptional regulator
BP1026B_I2231	-3.30902	0.00191503	68.8673	20.812	transcriptional regulator PaiB-like protein
BP1026B_I2234	-3.11614	0	540.922	173.587	hypothetical protein
BP1026B_I2253	-3.36664	5.0796e-06	97.311	28.9045	hypothetical protein
BP1026B_I2265	-3.33118	0.00074581	73.1269	21.9523	hypothetical protein
BP1026B_I2267	-3.14932	1.26472e-06	112.328	35.6674	hypothetical protein
BP1026B_I2274	-3.29182	8.92418e-05	84.954	25.8076	Rrf2 family protein
BP1026B_I2287	-3.06611	1.19443e-05	103.374	33.715	cytochrome c oxidase subunit 1
BP1026B_I2288	-3.09554	1.13113e-09	153.599	49.6196	cytochrome c oxidase subunit II
BP1026B_I2309	-3.26431	0	213.85	65.5115	hypothetical protein
BP1026B_I2318	-3.05907	0.00592761	69.0788	22.5816	enoyl-CoA hydratase
BP1026B_I2321	-3.1181	7.72579e-06	103.717	33.263	acyl-CoA dehydrogenase domain-containing protein
BP1026B_I2326	-3.54751	2.19475e-08	118.24	33.3304	acyl-CoA dehydrogenase family protein
BP1026B_I2328	-3.19207	1.74667e-05	96.5975	30.2617	MutT/NUDIX NTP pyrophosphatase
BP1026B_I2365	-3.22872	2.40547e-10	154.528	47.8604	calcineurin-like phosphoesterase
BP1026B_I2372	-3.18417	7.75867e-07	113.534	35.6556	major facilitator family transporter
BP1026B_I2386	-3.89034	0.00252203	57.5495	14.7929	potassium-transporting ATPase, KdpF subunit
BP1026B_I2395	-3.34433	0.00564893	62.665	18.7377	iojap superfamily protein
BP1026B_I2400	-3.54707	0	239.416	67.4967	hypothetical protein
BP1026B_I2413	-3.67421	0	227.18	61.8311	hypothetical protein
BP1026B_I2430	-3.279	0.0205949	57.4239	17.5126	glycoside hydrolase
BP1026B_I2432	-3.14552	0	444.365	141.269	TetR family transcriptional regulator
BP1026B_I2437	-6.05164	0.00106521	45.1246	7.4566	cytochrome c family protein
BP1026B_I2440	-3.69757	1.04283e-11	148.846	40.255	AAA ATPase
BP1026B_I2443	-3.06512	0.00399979	71.088	23.1926	glyoxalase family protein
BP1026B_I2455	-3.51627	4.94092e-06	93.1662	26.4958	PhzF family phenazine biosynthesis protein
BP1026B_I2457	-3.00781	0.00150855	78.2595	26.0188	chromate transport protein
BP1026B_I2471	-3.07985	6.39604e-11	170.641	55.4057	alpha/beta fold family hydrolase
BP1026B_I2482	-3.04244	4.17133e-12	188.934	62.0995	hypothetical protein
BP1026B_I2483	-3.07132	0	495.565	161.352	hypothetical protein
BP1026B_I2484	-3.02582	0.0029047	74.0044	24.4576	hypothetical protein
BP1026B_I2494	-3.24195	7.01388e-08	123.891	38.2151
BP1026B_I2495	-3.0902	0	220.909	71.4869	hypothetical protein
BP1026B_I2498	-3.16567	0	268.252	84.7377	lipoprotein
BP1026B_I2504	-3.21959	0	1443.26	448.276	hypothetical protein
BP1026B_I2507	-4.21453	0.0418215	42.477	10.0787	hypothetical protein
BP1026B_I2519	-3.07522	0.00602604	68.5532	22.2921	aldehyde dehydrogenase family protein
BP1026B_I2563	-3.03397	1.32572e-08	143.324	47.2396	outer membrane receptor for transport of vitamin B
BP1026B_I2564	-4.65315	9.73134e-07	79.5512	17.0962	hypothetical protein
BP1026B_I2568	-3.48351	1.71707e-07	110.394	31.6905	hypothetical protein
BP1026B_I2590	-4.11013	0	211.819	51.5357	putative replication protein
BP1026B_I2640	-3.10815	6.95222e-13	195.635	62.9425	amino acid permease
BP1026B_I2657	-3.04072	0.0489629	57.8514	19.0255	MFS transporter
BP1026B_I2662	-3.89034	2.3429e-09	118.26	30.3983	PRS2-like protein
BP1026B_I2683	-3.13821	1.28484e-08	137.847	43.9254	AMP-binding domain-containing protein
BP1026B_I2684	-4.2238	2.78089e-12	137.791	32.6226	ybaK/ebsC protein
BP1026B_I2692	-3.10099	0.00112189	77.049	24.8465	thioredoxin
BP1026B_I2717	-3.7341	2.10013e-07	102.25	27.3829
BP1026B_I2721	-3.14371	1.12642e-05	100.686	32.0279	mannitol ABC transporter permease
BP1026B_I2740	-3.47969	0	261.593	75.1772	hypothetical protein
BP1026B_I2765	-3.14589	0	212.849	67.6595	TonB domain-containing protein
BP1026B_I2780	-3.45172	1.41596e-08	123.72	35.8431	plasmid recombination enzyme
BP1026B_I2796	-3.50324	0.00667468	58.9145	16.8171	thiamine pyrophosphate protein
BP1026B_I2829	-3.65456	0.00078622	66.313	18.1453	hypothetical protein
BP1026B_I2849	-4.42596	1.14892e-08	100.069	22.6096	LysR family transcriptional regulator
BP1026B_I2853	-4.3226	8.05484e-09	103.341	23.9071	hypothetical protein
BP1026B_I2903	-3.33458	0	230.198	69.0337	hypothetical protein
BP1026B_I2909	-3.02582	6.57311e-05	95.3771	31.5211	colanic biosynthesis UDP-glucose lipid carrier transferase
BP1026B_I2910	-3.14371	0.0272317	58.7336	18.6829	hypothetical protein
BP1026B_I2932	-3.35637	0.000816997	72.0822	21.4762	hypothetical protein
BP1026B_I2935	-3.39158	0.0144506	57.116	16.8405	hypothetical protein
BP1026B_I2936	-3.1021	1.39044e-12	191.933	61.872	hypothetical protein
BP1026B_I2955	-4.23825	6.95222e-13	142.044	33.5148	adenine phosphoribosyltransferase
BP1026B_I3008	-3.04072	4.41415e-06	110.036	36.1873	GntR family transcriptional regulator
BP1026B_I3010	-3.24195	0.0402209	54.7052	16.8742	LysR family regulatory protein
BP1026B_I3015	-3.45808	0.0466373	50.3431	14.5581	hypothetical protein
BP1026B_I3021	-3.01501	0.0437291	59.0866	19.5975	acyl-CoA dehydrogenase domain-containing protein
BP1026B_I3058	-3.38428	0	238.317	70.4188	Appr-1-p processing enzyme family protein
BP1026B_I3065	-3.39451	0.00110496	69.7317	20.5425	molybdopterin biosynthesis protein MoeB
BP1026B_I3076	-3.50611	1.39044e-12	166.967	47.6218	thioesterase domain-containing protein
BP1026B_I3090	-3.36035	1.00583e-05	94.0627	27.9919	hypothetical protein
BP1026B_I3094	-3.39967	6.95222e-13	176.403	51.8883	hypothetical protein
BP1026B_I3115	-4.5886	7.39021e-09	99.113	21.5998	enoyl-CoA hydratase
BP1026B_I3117	-3.29067	0	273.652	83.1598	IclR family transcriptional regulator
BP1026B_I3126	-3.26788	1.19377e-05	96.0634	29.3962	short chain dehydrogenase
BP1026B_I3137	-3.43928	0.000109613	80.0781	23.2833	hypothetical protein
BP1026B_I3138	-3.08738	0	344.099	111.453	hypothetical protein
BP1026B_I3151	-4.24695	6.16673e-06	77.7473	18.3066	inward rectifier potassium channel
BP1026B_I3178	-9.07746	0.00771848	32.5942	3.59068	hydrolase
BP1026B_I3185	-3.60995	6.77166e-05	78.528	21.7532	methyl-accepting chemotaxis protein I
BP1026B_I3194	-3.08757	0.0286893	59.7066	19.3377	C32 tRNA thiolase
BP1026B_I3209	-3.46594	1.33962e-08	123.471	35.6242	hypothetical protein
BP1026B_I3217	-3.70508	0	227.846	61.4955	hypothetical protein
BP1026B_I3218	-3.10496	2.63211e-08	135.607	43.6744	carbohydrate porin
BP1026B_I3223	-3.03122	3.93838e-05	98.0642	32.3514	outer membrane porin protein
BP1026B_I3228	-6.1597	0.00994357	37.6629	6.11441	chromate transporter
BP1026B_I3230	-3.10301	0.0214782	60.9227	19.6334	uracil permease
BP1026B_I3245	-3.02582	4.3231e-08	137.045	45.2919	flagella synthesis protein FlgN
BP1026B_I3252	-3.33138	0	345.447	103.695	hypothetical protein
BP1026B_I3257	-3.25466	0.000311136	79.539	24.4385	hypothetical protein
BP1026B_I3272	-7.45648	0	116.903	15.678	hypothetical protein
BP1026B_I3278	-4.28658	0	222.537	51.9148	flagellar biosynthetic protein FlhB domain-containing protein
BP1026B_I3279	-3.31204	3.87238e-10	147.79	44.6219	hypothetical protein
BP1026B_I3315	-3.01038	0.0282533	61.6492	20.4789	HAD-superfamily hydrolase
BP1026B_I3324	-3.67013	1.6565e-08	115.696	31.5237	exodeoxyribonuclease III
BP1026B_I3340	-3.64566	0	186.935	51.2759	hypothetical protein
BP1026B_I3348	-3.49313	0	340.63	97.5143	ClpXP protease specificity-enhancing factor
BP1026B_I3354	-3.28681	0	198.226	60.3096	DegQ protease
BP1026B_I3359	-3.45808	0	182.978	52.9132	hypothetical protein
BP1026B_I3365	-3.77245	0.00156831	61.2873	16.246	hypothetical protein
BP1026B_I3386	-3.1364	0.000384894	81.8076	26.0833	amino acid carrier protein
BP1026B_I3389	-3.04857	3.14256e-06	111.606	36.6094	transposase
BP1026B_I3395	-3.13984	0	275.812	87.8428	glycerol-3-phosphate transporter periplasmic binding protein
BP1026B_I3478	-3.20381	0.000201323	83.2549	25.9862	TetR family transcriptional regulator
BP1026B_I3484	-3.11845	0.000923222	77.6001	24.8842	malic enzyme
BP1026B_I3490	-3.186	0	196.199	61.5817	lipoprotein
BP1026B_I3496	-3.68558	0.0396907	48.0009	13.024	amino acid transporter LysE
BP1026B_I3524	-4.92776	3.10937e-05	63.8355	12.9543	hypothetical protein
BP1026B_I3533	-3.21107	0.0125647	61.3557	19.1075	hypothetical protein
BP1026B_I3567	-3.49829	6.95222e-13	171.599	49.0522	putative outer membrane protein
BP1026B_I3574	-3.00655	0	256.777	85.4059	3-oxoadipate enol-lactone hydrolase family protein
BP1026B_I3577	-3.02582	1.42447e-07	130.242	43.0437	hexose oxidase
BP1026B_I3583	-3.03933	0	311.35	102.44	gp29
BP1026B_I3585	-3.41005	0	215.419	63.1718	site-specific recombinase, phage integrase family
BP1026B_I3586	-3.04857	0	1448.85	475.256
BP1026B_I3626	-3.70057	0	234.267	63.3058	hypothetical protein
BP1026B_I3639	-3.36352	4.44961e-07	109.685	32.6102	cytochrome c family protein
BP1026B_I3644	-3.83847	1.91077e-05	79.7213	20.7691	Gfo/Idh/MocA family oxidoreductase
BP1026B_I3653	-3.31844	0	458.335	138.117	hypothetical protein
BP1026B_I3655	-3.27014	0.00524715	64.5905	19.7516	hypothetical protein
BP1026B_I3656	-3.21248	0.00912755	62.9931	19.6089	AraC family transcriptional regulator
BP1026B_I3661	-3.09299	2.71067e-09	148.88	48.1347	ethanolamine permease
BP1026B_I3662	-3.22342	7.6506e-05	87.7642	27.227	acyltransferase family protein
BP1026B_I3674	-3.693	0.0437394	47.4728	12.8548	acyl-CoA dehydrogenase
BP1026B_I3705	-3.22987	0	244.58	75.7246	branched-chain amino acid ABC transporter integral membrane subunit
BP1026B_I3713	-3.37845	0	181.707	53.7842	hypothetical protein
BP1026B_II0009	-3.35471	2.79479e-10	147.431	43.9473	hypothetical protein
BP1026B_II0017	-3.26221	0.000463446	77.2746	23.6878	patatin-like phospholipase
BP1026B_II0018	-3.20444	0	226.22	70.5958	3-hydroxybutyrate dehydrogenase
BP1026B_II0026	-3.12836	0	461.364	147.478	hypothetical protein
BP1026B_II0030	-3.82708	5.9212e-09	115.871	30.2767	LysE family protein
BP1026B_II0033	-3.01577	2.72181e-07	127.068	42.1346	universal stress protein
BP1026B_II0052	-3.00903	5.19727e-08	136.925	45.5046	hypothetical protein
BP1026B_II0053	-3.11779	0	218.177	69.9782	hypothetical protein
BP1026B_II0055	-3.11979	0	920.434	295.031	hypothetical protein
BP1026B_II0060	-3.10932	0	414.116	133.185	plastocyanin/azurin family copper binding protein
BP1026B_II0065	-3.02936	0	649.361	214.356	hypothetical protein
BP1026B_II0071	-3.28299	4.71249e-05	88.4938	26.9553	C4-dicarboxylate transport transcriptional response regulator
BP1026B_II0074	-3.46216	6.95222e-13	173.142	50.0098	hypothetical protein
BP1026B_II0077	-3.00702	0	259.969	86.4537	transposase
BP1026B_II0079	-3.12668	0	230.027	73.5691	ABC transporter membrane protein
BP1026B_II0080	-3.24419	0	416.62	128.42	ABC transport system, exported substrate-binding protein
BP1026B_II0084	-3.05524	2.08566e-12	192.66	63.059	hypothetical protein
BP1026B_II0093	-3.58521	0	180.322	50.296	hypothetical protein
BP1026B_II0094	-4.12612	0	247.783	60.0522	hypothetical protein
BP1026B_II0098	-3.07985	0	227.633	73.9105	frimbrial protein
BP1026B_II0116	-3.21793	7.61878e-05	87.9546	27.3326	hypothetical protein
BP1026B_II0128	-3.00307	0	246.848	82.1984	hypothetical protein
BP1026B_II0133	-5.03456	8.83168e-05	59.1987	11.7585	DNA-binding response regulator
BP1026B_II0138	-3.53408	0	227.593	64.3995	hypothetical protein
BP1026B_II0139	-3.20289	0	371.108	115.867	hypothetical protein
BP1026B_II0154	-3.40044	0	248.837	73.1778	hypothetical protein
BP1026B_II0161	-3.24195	0.00641525	64.1739	19.7949	ROK family transcriptional regulator
BP1026B_II0164	-3.13212	0	333.298	106.413	amylase
BP1026B_II0166	-3.34044	0	384.181	115.009	hypothetical protein
BP1026B_II0170	-3.24195	3.28353e-08	127.888	39.4478	hypothetical protein
BP1026B_II0173	-3.20658	0	269.587	84.0731	glutamate/aspartate periplasmic binding protein precursor
BP1026B_II0185	-3.22687	0	205.924	63.8154	dioxygenase
BP1026B_II0208	-3.17849	4.86655e-12	178.683	56.2162	hypothetical protein
BP1026B_II0217	-3.8414	9.5811e-07	92.9	24.1839	urea amidolyase-like protein
BP1026B_II0218	-3.26047	0	298.697	91.6115	allophanate hydrolase, subunit 1
BP1026B_II0219	-4.14969	0.00393824	52.6409	12.6855	acetyl-CoA carboxylase biotin carboxylase subunit
BP1026B_II0233	-3.21493	0	318.769	99.1526	hypothetical protein
BP1026B_II0234	-5.01979	0	371.674	74.0417	hypothetical protein
BP1026B_II0244	-3.60217	0	571.806	158.739	hypothetical protein
BP1026B_II0253	-3.42572	6.95222e-13	176.758	51.5972	type I phosphodiesterase/nucleotide pyrophosphatase family protein
BP1026B_II0266	-3.72529	2.78089e-12	154.284	41.4153	hypothetical protein
BP1026B_II0278	-3.01873	0	309.32	102.467	hypothetical protein
BP1026B_II0284	-3.00964	0	250.817	83.3378	LacI family transcriptional regulator
BP1026B_II0292	-3.21057	0	482.979	150.434	outer membrane porin
BP1026B_II0299	-3.84318	9.76363e-05	72.4458	18.8505	major facilitator family transporter
BP1026B_II0312	-3.11997	0	317.947	101.907	N-formylglutamate amidohydrolase
BP1026B_II0325	-6.4839	0.0123055	36.0411	5.55855	GntR family transcriptional regulator
BP1026B_II0331	-3.55894	7.78853e-05	78.9707	22.1894	fatty-acid-CoA ligase
BP1026B_II0346	-3.65758	1.20899e-09	128.264	35.0679	hypothetical protein
BP1026B_II0351	-3.37163	9.90519e-07	105.377	31.254	hypothetical protein
BP1026B_II0352	-3.07213	0.00048733	82.5251	26.8625	iron-sulfur cluster binding protein
BP1026B_II0357	-3.2616	2.45413e-10	152.694	46.8157	major facilitator family transporter
BP1026B_II0373	-3.14739	1.28709e-07	124.829	39.661	2-aminoethylphosphonate--pyruvate transaminase
BP1026B_II0379	-3.3254	1.07735e-06	106.516	32.0309	aldehyde dehydrogenase family protein
BP1026B_II0384	-3.59108	0	281.69	78.4414
BP1026B_II0392	-3.07342	0	339.636	110.507	aldo/keto reductase family oxidoreductase
BP1026B_II0405	-3.04131	0	490.456	161.265	Pirin-like protein
BP1026B_II0406	-3.89034	0.00448403	55.0628	14.1537	LysR family transcriptional regulator
BP1026B_II0423	-3.61086	0	488.756	135.357	hypothetical protein
BP1026B_II0431	-3.07985	0.000140769	89.1431	28.944	hypothetical protein
BP1026B_II0434	-3.34883	2.08566e-12	173.171	51.7111	hypothetical protein
BP1026B_II0437	-3.24551	0	488.065	150.381	hypothetical protein
BP1026B_II0455	-3.24195	0.00357888	67.1953	20.7268	integrase core subunit
BP1026B_II0456	-3.49638	0	178.907	51.1693	hypothetical protein
BP1026B_II0467	-3.15217	0	333.188	105.701	hypothetical protein
BP1026B_II0469	-3.50795	6.71827e-07	103.019	29.3672	transport-related membrane protein
BP1026B_II0478	-3.18507	8.89884e-11	162.29	50.9534	galactoside O-acetyltransferase
BP1026B_II0479	-3.21107	2.65997e-07	118.14	36.7916	Rhamnosyl transferase
BP1026B_II0489	-3.32102	0.00196548	68.4662	20.616	LysR family transcriptional regulator
BP1026B_II0515	-3.34805	0.00327956	65.3088	19.5065	oxidoreductase
BP1026B_II0523	-3.16713	2.78089e-11	169.717	53.587	glutamine synthetase
BP1026B_II0526	-3.70092	0	273.638	73.9378	aldehyde dehydrogenase-like protein
BP1026B_II0530	-3.89034	0	202.313	52.004	co-chaperonin GroES
BP1026B_II0531	-3.12648	0.0114234	63.7802	20.4	chaperonin GroEL
BP1026B_II0548	-3.00791	0	212.308	70.583	chitin binding domain-containing protein
BP1026B_II0558	-3.25776	4.86053e-06	101.076	31.0261	transporter protein
BP1026B_II0566	-3.02582	0.042053	59.0461	19.5141	hypothetical protein
BP1026B_II0605	-3.82859	0.00285597	57.8354	15.1062	serine hydroxymethyltransferase
BP1026B_II0607	-3.29598	0	203.794	61.8311	V4R domain-containing protein
BP1026B_II0613	-4.21453	1.46544e-05	74.6939	17.7229	iron-sulfur Rieske protein
BP1026B_II0618	-3.19538	1.66853e-11	170.673	53.4126	choline sulfatase
BP1026B_II0640	-3.01394	6.95222e-13	202.047	67.0375	hypothetical protein
BP1026B_II0658	-3.27732	0	287.015	87.5762	hypothetical protein
BP1026B_II0663	-3.30247	2.78089e-12	174.475	52.8319	permease
BP1026B_II0666	-3.25901	0	272.383	83.5783	hypothetical protein
BP1026B_II0673	-3.40405	0.0061704	61.0672	17.9396	thiamine pyrophosphate enzyme family protein
BP1026B_II0674	-3.10687	0.00158667	74.9868	24.1358	Phosphoenolpyruvate phosphomutase
BP1026B_II0694	-4.23947	0	163.585	38.5861	hypothetical protein
BP1026B_II0695	-3.10417	0	320.34	103.197	DNA-binding response regulator
BP1026B_II0707	-3.18078	0	217.463	68.3679	hypothetical protein
BP1026B_II0719	-3.77543	0	376.793	99.8013	hypothetical protein
BP1026B_II0721	-3.30089	0	187.09	56.6785	insertion element membrane protein
BP1026B_II0723	-3.10545	0.000395233	82.6194	26.6047	x-prolyl-dipeptidyl aminopeptidase
BP1026B_II0729	-5.78563	8.02008e-09	85.1638	14.7199	hypothetical protein
BP1026B_II0732	-6.4839	1.71795e-05	56.3142	8.68524	transposase
BP1026B_II0734	-3.99009	8.3079e-10	120.137	30.1088	hypothetical protein
BP1026B_II0738	-3.11817	0	350.708	112.472	alpha-ketoglutarate-dependent taurine dioxygenase
BP1026B_II0742	-3.13158	1.06974e-05	101.421	32.3866
BP1026B_II0743	-3.0181	2.82955e-10	166.323	55.1084	EmrB/QacA family drug resistance transporter
BP1026B_II0746	-3.0771	0	264.301	85.8929	cytochrome c oxidase, subunit III family protein
BP1026B_II0749	-3.35088	0	232.825	69.4819	hypothetical protein
BP1026B_II0751	-3.02582	1.08455e-10	171.306	56.6149	two-component system response regulator
BP1026B_II0756	-8.42907	0.00021547	43.3099	5.13816	hypothetical protein
BP1026B_II0777	-3.09066	0	312.356	101.065	periplasmic solute-binding protein
BP1026B_II0782	-3.04827	0.000161797	89.4736	29.3522	outer membrane porin
BP1026B_II0784	-3.63098	0.000158352	74.1456	20.4203	enoyl-CoA hydratase
BP1026B_II0788	-4.13972	0.00858534	49.5565	11.971	hypothetical protein
BP1026B_II0789	-7.13229	1.37445e-05	54.5122	7.64301	hypothetical protein
BP1026B_II0799	-3.41258	0.000364546	74.8023	21.9196	D-beta-hydroxybutyrate dehydrogenase
BP1026B_II0816	-3.16991	2.81787e-05	94.8038	29.9074	methylmalonate-semialdehyde dehydrogenase
BP1026B_II0818	-3.00781	9.9959e-09	146.477	48.6988	hypothetical protein
BP1026B_II0832	-4.10647	0.00398825	53.0464	12.9178	glyoxalase family protein
BP1026B_II0836	-3.95741	1.48884e-05	78.6682	19.8787	membrane protein
BP1026B_II0839	-3.13125	0	246.331	78.6687	GntR family transcriptional regulator
BP1026B_II0847	-3.561	0	210.387	59.081	LigA protein
BP1026B_II0861	-3.0814	0	260.302	84.4754	porin
BP1026B_II0869	-3.37949	0.00703842	60.8837	18.0157	amidohydrolase
BP1026B_II0881	-4.86292	0.0207187	40.7314	8.3759	thioesterase (4HBT) superfamily protein
BP1026B_II0886	-3.43928	1.54339e-10	146.567	42.6156	AsnC family transcriptional regulator
BP1026B_II0901	-3.24195	6.95222e-13	183.075	56.4707	hypothetical protein
BP1026B_II0903	-3.48509	0	194.352	55.7666	hypothetical protein
BP1026B_II0907	-3.54453	3.85848e-10	137.75	38.8628	hypothetical protein
BP1026B_II0908	-3.24892	9.75201e-08	121.865	37.5092	aminotransferase class-V
BP1026B_II0913	-3.1466	2.15595e-08	134.598	42.7757	DNA-binding protein
BP1026B_II0915	-5.47529	1.6107e-07	77.6556	14.1829	hypothetical protein
BP1026B_II0916	-3.31399	1.68939e-10	151.973	45.8581	hypothetical protein
BP1026B_II0919	-3.60217	0.00133531	64.7798	17.9836	universal stress protein
BP1026B_II0926	-4.65052	9.69804e-07	79.5966	17.1156	short chain dehydrogenase/reductase family oxidoreductase
BP1026B_II0932	-3.34601	1.03026e-05	94.3718	28.2043	acyl-CoA dehydrogenase domain-containing protein
BP1026B_II0935	-3.37163	0.00202232	67.2245	19.9383	hypothetical protein
BP1026B_II0945	-3.09352	0.00112356	77.2613	24.9752	flagellar hook-associated protein 2
BP1026B_II0967	-3.97977	0	154.755	38.8855	hypothetical protein
BP1026B_II0988	-3.56614	3.99105e-05	81.9732	22.9865	short chain dehydrogenase
BP1026B_II0989	-3.11543	0.00381463	69.983	22.4633	hypothetical protein
BP1026B_II0994	-3.24779	0	234.997	72.356	major facilitator family transporter
BP1026B_II0999	-3.29366	7.64744e-12	169.207	51.3737	amidase
BP1026B_II1008	-3.07132	1.57537e-08	140.254	45.6658	LysR family regulatory protein
BP1026B_II1024	-3.89034	3.99752e-10	126.046	32.3997	hypothetical protein
BP1026B_II1029	-3.1364	0	310.008	98.842	4-carboxymuconolactone decarboxylase
BP1026B_II1034	-3.5013	0.000605359	70.4224	20.1132	LysR family transcriptional regulator
BP1026B_II1036	-3.09992	5.40187e-10	157.452	50.7922	peptidase
BP1026B_II1039	-10.3742	0.024155	28.318	2.72965	hypothetical protein
BP1026B_II1042	-4.03053	4.67634e-05	72.5987	18.0122	dipeptide transport system permease
BP1026B_II1045	-4.0692	0	189.88	46.6626	D-alanyl-D-alanine dipeptidase
BP1026B_II1047	-3.55804	0	227.209	63.8581	hypothetical protein
BP1026B_II1053	-3.08757	9.50226e-06	103.783	33.6132	hypothetical protein
BP1026B_II1070	-4.56692	3.59304e-08	93.3506	20.4406	Tat pathway signal sequence domain-containing protein
BP1026B_II1075	-3.10099	2.07176e-10	162.723	52.4744	hypothetical protein
BP1026B_II1076	-3.5013	1.00143e-07	112.439	32.1135	histidine transport system permease
BP1026B_II1077	-4.23615	1.23233e-06	84.4615	19.9383	histidine ABC transporter permease
BP1026B_II1080	-5.55763	0.0315041	36.0411	6.48498	hypothetical protein
BP1026B_II1125	-3.63561	0	183.068	50.354	ECF subfamily RNA polymerase sigma factor
BP1026B_II1126	-3.05062	0.0167057	63.5652	20.8368	TonB-dependent siderophore receptor
BP1026B_II1161	-3.78227	5.09147e-06	86.7239	22.929	hypothetical protein
BP1026B_II1167	-3.30247	2.55311e-07	114.731	34.741	thymidylate synthase protein
BP1026B_II1169	-3.29182	0.000150208	82.2825	24.996	NUDIX family hydrolase
BP1026B_II1171	-3.01187	0	254.862	84.6191	hypothetical protein
BP1026B_II1176	-3.24195	0.00111708	73.2362	22.5902	peptidase
BP1026B_II1186	-3.25224	8.04588e-07	110.67	34.029	WD domain-containing protein
BP1026B_II1187	-3.31093	3.94349e-06	100.368	30.3141	hypothetical protein
BP1026B_II1193	-3.21107	0.0117106	61.7231	19.2219	hypothetical protein
BP1026B_II1199	-3.53913	3.85799e-06	93.7459	26.4884	hydroxyethylthioazole kinase
BP1026B_II1205	-3.67421	4.90131e-09	121.217	32.9914	hypothetical protein
BP1026B_II1226	-3.49294	0	213.573	61.1441	hypothetical protein
BP1026B_II1243	-3.71147	0	238.446	64.2456	hypothetical protein
BP1026B_II1268	-7.78068	0.017973	32.1448	4.13136	hypothetical protein
BP1026B_II1273	-3.40405	1.06458e-05	92.5055	27.1752	entericidin EcnAB
BP1026B_II1280	-3.72824	0.0150663	51.8091	13.8964	PAAR motif-containing protein
BP1026B_II1296	-3.85104	0.000574699	64.5387	16.7588	hypothetical protein
BP1026B_II1337	-5.51131	1.42717e-07	77.7656	14.1102
BP1026B_II1340	-3.45808	0	271.445	78.4958	hypothetical protein
BP1026B_II1369	-3.13339	0	202.783	64.7167	outer membrane protein TolC
BP1026B_II1379	-3.28247	0	216.004	65.8053	O-methyltransferase family protein
BP1026B_II1381	-3.35374	5.06052e-09	132.741	39.5799	hypothetical protein
BP1026B_II1397	-3.08134	0	239.909	77.8587	hypothetical protein
BP1026B_II1408	-3.1076	7.02174e-10	155.54	50.0516	1-aminocyclopropane-1-carboxylate deaminase
BP1026B_II1415	-3.57732	0.0168117	53.3942	14.9257	hydrolase
BP1026B_II1426	-3.31178	2.87127e-10	149.344	45.0949	selenocysteine lyase
BP1026B_II1449	-3.10948	0	294.696	94.7734	hypothetical protein
BP1026B_II1451	-3.13957	2.52053e-08	134.094	42.711	cold shock transcription regulator protein
BP1026B_II1472	-3.02897	0.00028295	87.0128	28.7268	phospholipase D
BP1026B_II1490	-3.47773	0	276.268	79.4392	type III secretion protein HrpB2
BP1026B_II1500	-4.17851	6.25521e-05	69.2597	16.5752	hypothetical protein
BP1026B_II1506	-3.42847	7.50839e-11	150.621	43.9323	GntR family transcriptional regulator
BP1026B_II1509	-3.07743	4.23251e-09	147.28	47.8581	aldolase
BP1026B_II1511	-3.98203	0	232.667	58.4292	hydroxypyruvate isomerase
BP1026B_II1514	-4.11918	2.08566e-12	142.723	34.6483	hypothetical protein
BP1026B_II1517	-4.18675	1.72881e-05	74.4171	17.7744	glycine betaine/L-proline ABC transporter permease
BP1026B_II1520	-4.53873	0	520.343	114.645	hypothetical protein
BP1026B_II1524	-4.16334	2.47303e-05	73.2836	17.6021	arsenate reductase
BP1026B_II1525	-3.44633	0	271.52	78.7851	sodium bile acid symporter family protein
BP1026B_II1533	-3.53188	0	174.293	49.3486	hypothetical protein
BP1026B_II1543	-3.11382	0	301.093	96.6957	JmjC domain-containing protein
BP1026B_II1555	-3.27098	0.00362482	66.4687	20.3207	piperideine-6-carboxylate dehydrogenase
BP1026B_II1556	-4.04848	0.000541311	62.0365	15.3234	aminotransferase family protein
BP1026B_II1560	-3.24195	1.63635e-06	107.334	33.108	FAD-dependent oxidoreductase
BP1026B_II1564	-3.05543	4.87072e-08	134.762	44.1059	DeoR family transcriptional regulator
BP1026B_II1565	-3.17297	7.72391e-10	151.301	47.6843	membrane transport protein
BP1026B_II1574	-3.40139	2.49405e-07	111.285	32.7175	NAD synthetase
BP1026B_II1578	-6.02621	6.25699e-12	106.53	17.6777	hypothetical protein
BP1026B_II1584	-3.10545	0.00163946	74.8488	24.1024	intracellular motility protein A
BP1026B_II1612	-4.02684	0	243.653	60.5072	transposase
BP1026B_II1616	-3.07132	0.0277239	60.2714	19.624	hypothetical protein
BP1026B_II1644	-3.1609	0.000156541	85.8979	27.1752	MxiH protein
BP1026B_II1651	-3.21541	0	275.567	85.702	hypothetical protein
BP1026B_II1659	-3.49737	0	178.805	51.1256	LysR family transcriptional regulator
BP1026B_II1662	-3.57294	4.10181e-11	147.36	41.2434	kumamolisin
BP1026B_II1663	-3.27014	8.01468e-07	110.02	33.6439	LysE family protein
BP1026B_II1690	-3.02307	0	403.06	133.328
BP1026B_II1696	-3.60047	7.03597e-07	100.174	27.8225	hypothetical protein
BP1026B_II1712	-3.35374	0.000333625	76.6338	22.8502	PilL domain protein
BP1026B_II1717	-3.55141	0	255.468	71.9342	hypothetical protein
BP1026B_II1773	-3.19872	0.000757648	76.3996	23.8844	glutamyl-tRNA(Gln) amidotransferase subunit A
BP1026B_II1783	-3.06261	0	670.826	219.038	hypothetical protein
BP1026B_II1794	-3.10399	0	347.539	111.965	outer membrane porin
BP1026B_II1795	-3.65456	5.24386e-05	78.7821	21.5572	hypothetical protein
BP1026B_II1797	-3.50963	0	395.113	112.58	DNA-binding protein BpH2
BP1026B_II1803	-3.62659	0.000685838	67.4377	18.5954	polysaccharide biosynthesis family protein
BP1026B_II1808	-3.77245	0.0202085	49.9467	13.2399	cupin domain-containing protein
BP1026B_II1830	-3.08585	0	224.423	72.7265	2-oxoacid dehydrogenase subunit E1
BP1026B_II1849	-3.65019	0	218.336	59.8149	hypothetical protein
BP1026B_II1852	-3.09639	2.42972e-06	110.969	35.838	hypothetical protein
BP1026B_II1854	-5.51131	0.000141905	54.3523	9.86195	hypothetical protein
BP1026B_II1859	-3.16336	1.92581e-06	109.483	34.6099	sedolisin
BP1026B_II1864	-3.41719	0.000291799	75.7923	22.1797	GntR family transcriptional regulator
BP1026B_II1869	-3.1422	9.09072e-09	139.533	44.4063	cytochrome b561
BP1026B_II1873	-3.30552	0	232.157	70.2331	hypothetical protein
BP1026B_II1876	-4.03442	6.84514e-05	70.9307	17.5814	NAD-dependent deacetylase
BP1026B_II1879	-3.00548	0	238.841	79.4686	hypothetical protein
BP1026B_II1898	-3.22103	7.27473e-08	124.599	38.683	decarboxylase family protein
BP1026B_II1903	-4.21453	1.85929e-06	83.127	19.7239	hypothetical protein
BP1026B_II1905	-3.43498	0	395.313	115.084	site-specific recombinase, phage integrase family protein
BP1026B_II1910	-3.15056	0	264.789	84.0449	hypothetical protein
BP1026B_II1913	-3.10624	0	385.232	124.019	hypothetical protein
BP1026B_II1916	-3.24195	0.00788727	63.1057	19.4654	molybdenum ABC transporter periplasmic molybdate-binding protein
BP1026B_II1944	-3.39158	4.51894e-11	154.935	45.6824	phosphopantetheine attachment site domain-containing protein
BP1026B_II1945	-3.00039	5.97891e-11	176.533	58.8368	Peptide synthetase
BP1026B_II1947	-3.42546	0	180.205	52.6077	hypothetical protein
BP1026B_II1948	-3.18978	0	194.589	61.0039	hypothetical protein
BP1026B_II1976	-3.28667	0	246.943	75.1347	DGPF domain-containing protein
BP1026B_II1977	-3.09477	2.62069e-07	123.376	39.866	extracellular nuclease
BP1026B_II1982	-3.73358	6.6182e-05	76.1514	20.3963	TonB-dependent receptor
BP1026B_II1986	-3.63098	0.0124794	53.9915	14.8697	short chain dehydrogenase
BP1026B_II2002	-3.45808	1.89517e-09	133.386	38.5722	AraC/XylS family transcriptional regulator
BP1026B_II2006	-3.14589	0.00113349	75.7073	24.0655	chemotaxis-specific methylesterase
BP1026B_II2012	-3.11779	0.0191506	61.2009	19.6296	sensor histidine kinase/response regulator
BP1026B_II2020	-3.72027	2.48083e-05	80.8614	21.7354	hypothetical protein
BP1026B_II2038	-3.46976	0.0256025	53.0389	15.286	AraC family transcriptional regulator
BP1026B_II2056	-3.69083	0.00636055	56.202	15.2275	Crp/FNR family transcriptional regulator
BP1026B_II2063	-3.82209	0	354.276	92.6919	hypothetical protein
BP1026B_II2070	-3.0018	5.60474e-08	136.896	45.6047	ABC-type export system, membrane fusion protein
BP1026B_II2074	-4.4461	0.0002473	60.6041	13.6309	universal stress protein
BP1026B_II2108	-3.42206	6.87589e-06	94.1574	27.5148	pyridoxamine 5'-phosphate oxidase family protein
BP1026B_II2119	-3.12477	0.00368748	69.921	22.3764	lipoprotein
BP1026B_II2122	-3.45808	0.00250527	64.4346	18.6331	hypothetical protein
BP1026B_II2133	-3.17802	0.00915404	63.7548	20.0611	phosphesterase
BP1026B_II2134	-3.13258	0	241.607	77.1271	hypothetical protein
BP1026B_II2136	-3.53667	1.39044e-12	165.846	46.8934	aldolase II superfamily protein
BP1026B_II2140	-3.10738	9.38549e-11	166.72	53.6529	hypothetical protein
BP1026B_II2162	-3.19356	2.05797e-07	120.247	37.6531	hypothetical protein
BP1026B_II2163	-3.24598	0	192.959	59.4457	hypothetical protein
BP1026B_II2181	-3.17487	9.92046e-07	112.592	35.4636	hypothetical protein
BP1026B_II2194	-3.0988	8.155e-07	116.903	37.7251	cyclopropane-fatty-acyl-phospholipid synthase
BP1026B_II2195	-3.37831	0	346.753	102.641	hypothetical protein
BP1026B_II2205	-3.49133	6.95222e-13	169.217	48.4679	hypothetical protein
BP1026B_II2206	-3.10099	0.000118563	89.3642	28.8179	hypothetical protein
BP1026B_II2208	-4.39777	0	594.678	135.223
BP1026B_II2218	-3.14764	0	386.324	122.735	endoribonuclease L-PSP
BP1026B_II2219	-3.54453	1.42701e-08	120.404	33.9689
BP1026B_II2220	-3.10545	1.69932e-07	125.268	40.3381	GntR family transcriptional regulator
BP1026B_II2222	-3.03719	1.72206e-09	154.755	50.9534	Polypeptide-transport-associated domain protein ShlB-type
BP1026B_II2225	-3.17852	0	272.561	85.7509	hypothetical protein
BP1026B_II2227	-3.65877	0	451.727	123.464	ABC transporter permease
BP1026B_II2231	-3.24536	0	513.659	158.275	maltose/maltodextrin import ATP-binding protein malK
BP1026B_II2251	-3.15295	0	258.737	82.0618
BP1026B_II2278	-3.74625	1.69112e-05	82.0681	21.9067	LysR family transcriptional regulator
BP1026B_II2295	-3.78227	0.000152201	71.5249	18.9105	H-NS histone family protein
BP1026B_II2312	-3.12071	2.08566e-12	186.863	59.8784	LysR family transcriptional regulator
BP1026B_II2324	-3.04072	0.000176086	89.2674	29.3573	citrate lyase subunit beta
BP1026B_II2338	-3.52458	0	609.042	172.799	hypothetical protein
BP1026B_II2345	-3.79428	1.08657e-07	103.708	27.3326	hypothetical protein
BP1026B_II2355	-3.14149	1.97512e-09	147.917	47.0849	hypothetical protein
BP1026B_II2368	-5.3312	0.000121481	55.9875	10.5018	translation initiation inhibitor
BP1026B_II2371	-3.24195	0.000592256	76.5351	23.6078	GntR family transcriptional regulator
BP1026B_II2393	-3.33458	1.94694e-05	91.4889	27.4365	hypothetical protein
BP1026B_II2396	-3.21959	0	274.467	85.249	hypothetical protein
BP1026B_II2397	-5.27655	0	259.896	49.255	hypothetical protein
BP1026B_II2399	-3.32189	0	446.606	134.443	hypothetical protein
BP1026B_II2427	-3.42953	0	284.971	83.0933	carbamoyltransferase family protein
BP1026B_II2436	-3.32652	9.24645e-10	142.626	42.8754	hypothetical protein
BP1026B_II2438	-3.01577	0	220.251	73.0332	nitrilotriacetate monooxygenase
BP1026B_II2441	-3.14932	0.0259837	58.8619	18.6903	flavin reductase domain-containing protein
BP1026B_II2442	-3.4272	4.92797e-05	84.303	24.5982	hypothetical protein
BP1026B_II2460	-3.06003	4.3541e-06	109.274	35.7102	ribonucleotide reductase-like protein
BP1026B_II2468	-3.06622	0.000438065	83.3076	27.1695	medium-chain-fatty-acid--CoA ligase
BP1026B_II2479	-3.02582	0.00589051	70.0357	23.146	DMSO reductase subunit C
BP1026B_II2483	-3.23166	1.92122e-07	119.011	36.8268	hypothetical protein
BP1026B_II2484	-3.42328	0	315.844	92.2635	outer membrane porin
BP1026B_II2497	-4.02999	0	162.112	40.2264	hypothetical protein
BP1026B_II2504	-3.3037	6.42385e-09	133.678	40.463	permease
BP1026B_II2514	-3.25604	0	203.965	62.6421	hypothetical protein
bpeT	-4.62772	6.70889e-10	107.693	23.2713	LysR family transcriptional regulator
bprA	-3.72824	0.0442189	47.002	12.607	HNS-like transcription regulator protein
cheR	-3.82024	0.00025514	68.5925	17.955	chemotaxis protein methyltransferase
cheW	-5.92813	0.0210342	36.0411	6.07967	chemotaxis protein CheW
cobO	-3.82708	2.72875e-09	119.33	31.1804	cob(I)yrinic acid a,c-diamide adenosyltransferase
cpo	-3.12406	9.37108e-07	115.029	36.8204	non-heme chloroperoxidase
cynS	-3.57597	3.64679e-08	114.895	32.1299	cyanate hydratase
cynT	-4.41606	4.02533e-10	113.529	25.7083	carbonic anhydrase
cyoB	-3.57597	0.0150578	53.927	15.0804	ubiquinol oxidase subunit I
czcB	-3.37163	1.58691e-08	126.217	37.4352	heavy metal resistance protein CzcB
fdoI	-5.25196	3.61179e-07	76.8244	14.6278	formate dehydrogenase subunit gamma
fdsD	-7.13229	6.03641e-05	50.1261	7.02806	NAD-dependent formate dehydrogenase subunit delta
fghA	-3.64857	2.38371e-08	114.653	31.4242	S-formylglutathione hydrolase
flgB	-3.3284	0	186.139	55.9245	flagellar basal body rod protein FlgB
gcvH	-4.27937	0.00378646	51.5076	12.0362	glycine cleavage system H protein
glcD	-3.55688	0.000134642	76.4245	21.4864	glycolate oxidase subunit GlcD
glmS2	-3.15316	4.86655e-12	180.373	57.2039	glucosamine--fructose-6-phosphate aminotransferase
glmU	-3.57183	0.00107038	66.3571	18.5779	UDP-N-acetylglucosamine pyrophosphorylase
glsA	-3.20782	1.2761e-07	122.185	38.0898	glutaminase
gltK	-3.89034	0.00788689	52.6264	13.5275	glutamate/aspartate ABC transporter, permease protein
gspC	-3.4272	0.0265833	53.5355	15.6208	general secretion pathway protein C
gspK	-3.00548	0	218.77	72.7906	general secretion pathway protein K
gspL	-3.13125	0.00036295	82.2825	26.2779	general secretion pathway protein L
hcp-2	-3.53012	1.49841e-08	120.659	34.1799	type VI secretion system
hcp-5	-3.24195	3.34749e-09	139.924	43.1605	type VI secretion system
hemA	-3.50406	0.0078303	58.1402	16.5922	glutamyl-tRNA reductase
hmgA	-3.10035	0	277.962	89.6551	homogentisate 1,2-dioxygenase
hslV	-3.25947	3.32929e-06	102.989	31.5968	ATP-dependent protease peptidase subunit
htpG	-3.16865	0.000101118	87.9961	27.7708	heat shock protein 90
lldA	-3.00951	0.00963212	67.7272	22.5044	L-lactate dehydrogenase
lrp	-3.06512	5.53458e-05	94.8566	30.9472	leucine-responsive regulatory protein
lysA	-6.31099	0.0267417	34.1285	5.40779	diaminopimelate decarboxylase
manC	-3.72824	1.20374e-06	94.4467	25.3328	mannose-1-phosphate guanylyltransferase/mannose-6-phosphate isomerase
map2	-3.02211	0	418.82	138.585	methionine aminopeptidase
metH2	-3.41258	0.0204094	55.0628	16.1352	5-methyltetrahydrofolate--homocysteine methyltransferase
metZ	-3.01091	0	403.442	133.993	O-succinylhomoserine sulfhydrylase
minC	-3.35471	1.39044e-12	174.088	51.8935	septum formation inhibitor
msrB	-3.25374	0	189.967	58.3841	methionine-R-sulfoxide reductase
ohr	-3.45808	1.13145e-07	113.272	32.7558	organic hydroperoxide resistance protein
osmB	-3.44044	0	362.949	105.495	lipoprotein
paaF	-3.3557	0	225.779	67.2821	enoyl-CoA hydratase
pcaG	-3.68285	0.000248714	71.0811	19.3005	protocatechuate 3,4-dioxygenase subunit alpha
pcaH	-3.8255	0.0182123	49.7674	13.0094	protocatechuate 3,4-dioxygenase subunit beta
pchR	-3.29598	0.000411062	77.0178	23.3672	AraC family transcription regulator
phaP	-3.43509	0	259.78	75.6256	phasin-like protein
prpR	-3.12343	0.0125609	63.3418	20.2796	propionate catabolism operon regulatory protein PrpR
pstC	-3.84981	7.05302e-09	114.477	29.7357	phosphate transporter permease subunit PstC
pstS	-3.3106	2.43328e-08	126.515	38.2151	phosphate ABC transporter substrate-binding protein
radA	-3.29382	0.0324054	54.8469	16.6514	DNA repair protein RadA
recQ	-3.09484	8.52651e-05	91.3899	29.5298	ATP-dependent DNA helicase RecQ
relA	-3.15953	6.7367e-10	152.788	48.3579	GTP pyrophosphokinase
rfbH	-3.06364	0.000464145	83.0703	27.1149	CDP-6deoxy-D-xylo-4-hexulose-3-dehydrase
ribA	-3.2219	0	216.165	67.0925	GTP cyclohydrolase II
rpoE	-3.05959	0	299.321	97.8306	RNA polymerase sigma factor RpoE
rpsT	-7.34842	0.00571271	36.2349	4.93098	30S ribosomal protein S20
rspA	-3.10258	1.54811e-07	125.92	40.5857	starvation sensing protein RspA
sctT	-3.45808	2.36375e-11	155.004	44.8237	type III secretion protein SpaR/YscT/HrcT
sdaB	-3.99492	1.84688e-05	77.1103	19.3021	L-serine ammonia-lyase
soxA	-3.09438	0.00566931	68.3811	22.0984	sarcosine oxidase alpha subunit
soxG	-3.31823	0.000156936	81.3475	24.5153	sarcosine oxidase gamma subunit
speB	-3.27116	4.86655e-12	172.907	52.8582	agmatinase
sun	-3.67862	0.00388087	58.6243	15.9365	ribosomal RNA small subunit methyltransferase B
tagF-6	-4.72943	0.0396212	39.1402	8.27587	type VI secretion system
tagJ-2	-3.98081	6.32058e-07	91.81	23.0631	type VI secretion system
tldD	-3.68403	0.0276195	49.6558	13.4787	tldD protein
trpF	-3.17711	6.56341e-07	114.721	36.1087	N-(5'-phosphoribosyl)anthranilate isomerase
trpG	-3.45492	0	367.272	106.304	anthranilate synthase component II
trxA	-3.37163	8.51118e-06	94.5665	28.0478	thioredoxin 1
tssB-2	-3.05267	0	417.376	136.725	type VI secretion system
tssB-6	-3.07985	3.07517e-05	97.5724	31.6809	type VI secretion system
tssG-1	-3.89034	0.00943908	51.852	13.3284	type VI secretion system
tssG-3	-3.48662	1.45997e-11	156.062	44.7602	type VI secretion system
tssK-3	-3.30761	1.39044e-12	177.918	53.7905	type VI secretion system
tssL-2a	-3.01004	0	548.138	182.103	type VI secretion system
tssL-5	-3.28719	8.28465e-06	97.3272	29.6081	type VI secretion system
tssL-6	-3.03122	0.00044074	84.438	27.8561	type VI secretion system
ubiG	-4.36189	0.00152179	54.3286	12.4553	3-demethylubiquinone-9 3-methyltransferase
upp	-4.3226	0.00148522	54.809	12.6797	uracil phosphoribosyltransferase
wbiA	-3.29925	0	262.542	79.5762	O-antigen acetylase WbiA
wbiC	-3.01214	0	236.198	78.4153	glycosyltransferase
wcbA	-3.09952	0	249.58	80.5222	capsular polysaccharide biosynthesis/export periplasmic protein WcbA
wcbC	-3.76971	0.000888434	63.8615	16.9407	capsular polysaccharide biosynthesis/export periplasmic protein WcbC
wcbE	-3.07937	0	331.75	107.733	Glycosyl transferase, group 1 family protein
wcbF	-3.07985	0	247.67	80.4163	Capsular polysaccharide biosynthesis protein WcbF
wcbH	-3.23698	0	431.2	133.21	Glyscosyl transferase, group 1 family protein
wcbI	-3.29335	0	529.238	160.699	capsular polysaccharide biosynthesis protein
wcbL	-3.18201	3.96276e-11	166.807	52.4218	D,D-heptose 7-phosphate kinase
wcbM	-3.33705	0	201.356	60.3396	D-glycero-D-manno-heptose 1-phosphateguanosyltransferase
wcbP	-3.74018	0	281.419	75.2421	short chain dehydrogenase/reductase family oxidoreductase
wcbQ	-3.11543	1.05257e-09	152.84	49.0589	capsular polysaccharide biosynthesis protein WcbQ

## Sheet: More than 3-fold down in spleen
Feature ID	Experiment - Fold Change (original values)	Kal's Z-test: Spleen 1026b vs Input original values - Bonferroni	Input - Means	Spleen 1026b - Means	Annotation
aat	-55.0883	0	109.179	1.98189	leucyl/phenylalanyl-tRNA--protein transferase
aceB	-28.4007	0	78.3945	2.7603	malate synthase
aceK	-5.36567	0	144.731	26.9736	bifunctional isocitrate dehydrogenase kinase/phosphatase protein
acoD	-121.663	4.17133e-12	63.5057	0.52198	acetaldehyde dehydrogenase
acoE	-43.3674	3.47611e-12	66.5752	1.53514	acetyl-CoA synthetase
acpD	-14.0651	0.039472	23.9067	1.69971	acyl carrier protein phosphodiesterase
acpS	-59.7767	0.00811722	23.4017	0.391485	4'-phosphopantetheinyl transferase
actP	-93.5329	4.52777e-08	46.091	0.492778	acetate permease
adc	-69.1534	3.07962e-08	47.3495	0.684703	acetoacetate decarboxylase
adhA	-22.2697	0	220.251	9.89015	zinc-containing alcohol dehydrogenase
adhC	-5.65662	3.78873e-06	61.9805	10.9572	NADP-dependent alcohol dehydrogenase
aer	-16.3027	4.01977e-09	58.8905	3.61231	aerotaxis receptor
ahpC	-42.1953	0.00393268	25.3055	0.599722	alkyl hydroperoxide reductase protein
ahpF	-11.817	2.01614e-11	75.8141	6.41568	alkyl hydroperoxide reductase subunit
aidB	-28.29	1.04978e-10	62.0991	2.19509	Acyl-CoA dehydrogenase
alr	-175.814	0.000528299	27.7628	0.15791	alanine racemase
amn	-6.07308	0	441.238	72.6547	AMP nucleosidase
ampD	-24.6139	7.3072e-08	49.305	2.00313	N-acetyl-anhydromuranmyl-L-alanine amidase
amrR	-84.8302	0	341.586	4.0267	Transcription repressor of multidrug effluxpump acrAB operon, TetR (AcrR) family
anmK	-45.0911	0	111.374	2.46999	anhydro-N-acetylmuramic acid kinase
ansB	-130.102	0.0203481	21.0758	0.161994	asparaginase family protein
apaG	-113.927	0	256.901	2.25495	ApaG protein
aqpZ	-39.5064	0	161.111	4.07811	aquaporin Z
araG	-31.0072	0	118.204	3.81217	L-arabinose transporter ATP-binding protein
araH	-41.8604	0	147.93	3.53388	L-arabinose transporter permease
arcA	-6.79005	1.36055e-09	79.4797	11.7053	arginine deiminase
arcB	-79.6185	0	186.462	2.34194	ornithine carbamoyltransferase
argB	-23.8325	9.94888e-05	34.3517	1.44138	acetylglutamate kinase
argD	-88.8659	0	139.511	1.5699	acetylornithine transaminase protein
aroE	-79.1162	0.000175001	30.4443	0.384805	shikimate 5-dehydrogenase
aroG	-71.8325	0	79.1797	1.10228	phospho-2-dehydro-3-deoxyheptonate aldolase
aroQ2	-56.2604	0.0314888	20.8659	0.370881	3-dehydroquinate dehydratase
asd	-14.3848	0.0384924	23.8507	1.65805	aspartate-semialdehyde dehydrogenase
bapC	-43.8697	0	276.251	6.29708	BapC protein
bcsB	-5.88158	0	153.777	26.1455	cellulose synthase regulator protein
bcsZ	-5.66511	0.00547159	39.1058	6.90292	endo-1,4-D-glucanase
benA	-30.893	5.39144e-09	53.4689	1.73078	Benzoate 1,2-dioxygenase alpha subunit
benB	-70.3255	0	145.043	2.06246	benzoate 1,2-dioxygenase subunit beta
betA	-85.5627	0	76.6988	0.896404	choline dehydrogenase
betI	-291.851	0	86.1401	0.295151	transcriptional regulator BetI
bfr	-147.684	1.27782e-09	52.3616	0.354553	bacterioferritin
bglB	-61.2837	0	132.151	2.15638	beta-glucosidase
bicA	-11.8793	0	144.06	12.1269	type III secretion low calcium response chaperone LcrH/SycD
bioA	-14.693	1.62245e-07	51.6536	3.51552	adenosylmethionine-8-amino-7-oxononanoate aminotransferase
bioB	-90.0167	0	75.2906	0.836407	biotin synthase
bipB	-12.8595	3.16313e-05	40.8582	3.17727	BipB protein
bipC	-90.5441	1.25342e-08	48.6126	0.536894	cell invasion protein
bipD	-61.5348	0.0141148	22.3084	0.362533	type III effector protein IpaD/SipD/SspD
bkdA1	-124.577	0	119.611	0.960139	2-oxoisovalerate dehydrogenase subunit alpha
bopA	-3.53704	0	197.453	55.8244	BopA protein
bopE	-17.1907	0.000348599	33.2899	1.93651	type III secretion target BopE
BP1026B_I0002	-127.172	0	212.42	1.67034	hypothetical protein
BP1026B_I0006	-214.493	0.000739999	27.051	0.126116	cobalamin synthesis protein/P47K family protein
BP1026B_I0007	-86.5004	0	150.505	1.73993	HpaH
BP1026B_I0020	-49.2279	1.58913e-05	35.8416	0.728076	RND efflux system outer membrane lipoprotein
BP1026B_I0021	-35.1628	0.027663	21.7831	0.619493	hypothetical protein
BP1026B_I0024	-26.2256	7.64744e-12	68.1045	2.59688	EmrB/QacA family drug resistance transporter
BP1026B_I0025	-106.074	0	465.96	4.39277	LysR family transcriptional regulator
BP1026B_I0026	-125.414	0	83.5047	0.665833	hypothetical protein
BP1026B_I0035	-58.6046	6.95222e-13	69.3098	1.18267	MerR family transcriptional regulator
BP1026B_I0037	-65.0511	6.83672e-07	41.4371	0.636993	hypothetical protein
BP1026B_I0038	-104.21	0	191.188	1.83465	ATP-binding cassette, ABC transporter
BP1026B_I0040	-11.6401	1.07342e-09	66.5374	5.71623	ABC transporter permease
BP1026B_I0041	-50.8262	0	137.035	2.69614	sensor kinase protein
BP1026B_I0042	-81.6146	0	386.804	4.7394	DNA-binding response regulator
BP1026B_I0043	-16.6224	0.00555833	27.4142	1.64924	outer membrane porin
BP1026B_I0044	-109.484	0	404.724	3.69665	type III DNA modification methyltransferase
BP1026B_I0046	-5.13308	0	245.217	47.7719	outer membrane porin
BP1026B_I0047	-214.493	0	75.8106	0.353441	AraC family transcription regulator
BP1026B_I0049	-121.312	0	113.507	0.935666	branched-chain amino acid ABC transporter ATP-binding protein
BP1026B_I0050	-48.0558	0.0102913	23.2208	0.483205	branched chain amino acid ABC transporter ATP-binding protein/permease
BP1026B_I0053	-3.39196	0.000112841	75.4207	22.2351	phenylacetaldehyde dehydrogenase
BP1026B_I0055	-119.553	5.18427e-09	49.9236	0.417584	hypothetical protein
BP1026B_I0058	-84.7813	0	217.248	2.56245	hypothetical protein
BP1026B_I0059	-10.7686	0	88.3007	8.19983	PadR-like family transcriptional regulator
BP1026B_I0060	-12.9567	0	204.251	15.7641	fatty acid desaturase
BP1026B_I0061	-8.3112	1.39044e-12	92.3634	11.1131	hypothetical protein
BP1026B_I0062	-26.4424	0	102.946	3.89322	AraC family transcription regulator
BP1026B_I0064	-42.6976	8.82709e-07	41.9135	0.981634	acetyl-CoA acetyltransferase
BP1026B_I0067	-126.586	0	113.272	0.894823	lipoprotein
BP1026B_I0068	-156.474	0	116.067	0.741761	hypothetical protein
BP1026B_I0069	-85.6693	0	361.392	4.21845	hypothetical protein
BP1026B_I0070	-295.367	0	135.374	0.458324	lipoprotein
BP1026B_I0071	-66.8092	0	74.4327	1.11411	transmembrane regulator PrtR
BP1026B_I0072	-20.3944	3.82372e-11	66.8437	3.27755	ECF sigma factor PrtI
BP1026B_I0073	-101.972	0	285.84	2.80312	catalase
BP1026B_I0074	-87.9069	0.000503402	28.318	0.322136	cytochrome B561
BP1026B_I0082	-53.9162	0	118.421	2.19638	hypothetical protein
BP1026B_I0083	-93.1813	0	466.932	5.01101	hypothetical protein
BP1026B_I0085	-80.1711	0	88.6187	1.10537	lipoprotein
BP1026B_I0088	-94.9394	2.74752e-09	51.4625	0.542056	hypothetical protein
BP1026B_I0091	-140.651	0	190.297	1.35297	hypothetical protein
BP1026B_I0092	-205.116	0	375.022	1.82834	YaeQ protein
BP1026B_I0093	-33.9907	1.67651e-06	41.3565	1.2167	glyoxalase family protein
BP1026B_I0095	-7.83627	1.65441e-05	49.2409	6.28371	DNA-3-methyladenine glycosylase II
BP1026B_I0097	-16.8503	0	198.636	11.7883	RNA polymerase sigma factor
BP1026B_I0101	-15.4325	0	128.711	8.34024	ABC transporter substrate-binding protein
BP1026B_I0102	-99.5377	0	196.623	1.97536	histone deacetylase family protein
BP1026B_I0110	-167.023	0	139.492	0.835168	thioesterase family protein
BP1026B_I0111	-45.7116	0	302.124	6.60935	patatin-like phospholipase family protein
BP1026B_I0112	-50.4	1.0178e-08	50.2874	0.997767	D-isomer specific 2-hydroxyacid dehydrogenase
BP1026B_I0114	-133.618	3.9798e-07	41.5247	0.310771	DNA topoisomerase III
BP1026B_I0115	-17.5814	1.54763e-05	39.9649	2.27314	thioredoxin
BP1026B_I0120	-12.3995	3.42389e-06	46.4376	3.74512	M48 family peptidase
BP1026B_I0122	-246.139	0	140.871	0.572323	hypothetical protein
BP1026B_I0123	-14.5337	0	972.369	66.9045	sensor kinase protein
BP1026B_I0126	-4.65907	8.1277e-08	83.602	17.9439	prophage integrase
BP1026B_I0135	-8.25207	0	442.197	53.5861	Phage Rha protein
BP1026B_I0136	-47.4697	9.03788e-12	64.4832	1.35841	phage transcriptional activator
BP1026B_I0140	-49.0604	0	481.994	9.82449	putative phage-encoded membrane protein
BP1026B_I0141	-66.3697	0	207.862	3.13188	hypothetical protein
BP1026B_I0144	-11.6905	5.68539e-07	51.4143	4.39796	bacteriophage tail protein
BP1026B_I0156	-165.265	0	102.38	0.619493
BP1026B_I0157	-11.4382	0	652.494	57.045	hypothetical protein
BP1026B_I0159	-112.521	0	273.809	2.4334	bacteriophage tail completion protein R
BP1026B_I0160	-286.576	0	718.019	2.5055	Prophage LysC protein
BP1026B_I0168	-146.805	0	287.859	1.96083	Phage terminase, endonuclease subunit
BP1026B_I0169	-189.879	6.45524e-05	31.6692	0.166787	Phage major capsid protein
BP1026B_I0170	-186.363	1.38719e-06	38.911	0.208792	Phage capsid scaffolding protein
BP1026B_I0172	-30.24	0.00957142	24.2151	0.800765	Phage portal protein
BP1026B_I0175	-115.568	0	233.235	2.01816	ATPase
BP1026B_I0176	-58.6046	0	247.783	4.22804	hypothetical protein
BP1026B_I0180	-4.73563	0	195.88	41.3631	hypothetical protein
BP1026B_I0198	-4.37581	2.78089e-12	126.144	28.8275	hypothetical protein
BP1026B_I0200	-138.307	5.76547e-09	49.5565	0.358308	TolC family type I secretion outer membrane protein
BP1026B_I0201	-10.2977	3.40278e-05	43.1155	4.18692	colicin V processing peptidase
BP1026B_I0202	-43.2772	0	149.958	3.46506	secretion protein
BP1026B_I0206	-36.9209	2.64184e-11	63.4213	1.71776	peptidase
BP1026B_I0208	-12.3907	0	87.3138	7.04673	lipoprotein
BP1026B_I0210	-8.41055	0	185.15	22.0141	methyltransferase small domain-containing protein
BP1026B_I0211	-86.5004	0	81.0027	0.936443	hypothetical protein
BP1026B_I0212	-16.754	6.95222e-13	77.1938	4.60748	hypothetical protein
BP1026B_I0213	-42.1953	0	99.574	2.35984	TetR family transcriptional regulator
BP1026B_I0216	-146.177	0	285.563	1.95355	nitroreductase family protein
BP1026B_I0217	-8.73006	6.51701e-09	67.8018	7.76647	molecular chaperone, Hsp70 class
BP1026B_I0219	-133.116	0	98.3706	0.738983	amino acid permease
BP1026B_I0220	-34.0926	0	168.078	4.93003	class III extradiol-type catecholic dioxygenase family protein
BP1026B_I0226	-132.915	0	480.317	3.61371	hypothetical protein
BP1026B_I0227	-26.5319	0.00262221	27.1946	1.02498	peptidase, M24 family protein
BP1026B_I0229	-71.0288	0	96.254	1.35514	hydrolase
BP1026B_I0230	-140.651	0	213.913	1.52088	ABC transporter ATP-binding protein
BP1026B_I0231	-117.795	0	262.993	2.23263	hypothetical protein
BP1026B_I0232	-11.3603	0.0334229	25.5383	2.24804	glycerophosphoryl diester phosphodiesterase family protein
BP1026B_I0235	-119.553	0	72.7304	0.608351	AraC/XylS family transcriptional regulator
BP1026B_I0236	-49.6186	0	149.849	3.02003	NADH dehydrogenase subunit B
BP1026B_I0237	-42.1953	0.00393268	25.3055	0.599722	hypothetical protein
BP1026B_I0238	-28.7163	0.0031237	26.6112	0.926694	GTP-dependent nucleic acid-binding protein EngD
BP1026B_I0239	-137.135	4.17133e-12	63.3673	0.462081	hypothetical protein
BP1026B_I0243	-75.7598	0	77.0157	1.01658	peptidase
BP1026B_I0246	-45.1255	6.95222e-13	70.6639	1.56594	adenylate cyclase
BP1026B_I0254	-59.0734	1.4627e-07	44.6407	0.755682	membrane-bound lytic murein transglycosylase A
BP1026B_I0269	-11.3387	0	844.12	74.4459	anaerobic dehydrogenase
BP1026B_I0271	-4.83488	0	157.761	32.6298	outer membrane porin
BP1026B_I0293	-110.411	0	214.631	1.94393	putative ATP/GTP-binding protein
BP1026B_I0294	-74.3828	0	363.414	4.88573	NUDIX family pyrophosphatase
BP1026B_I0296	-131.421	0	705.59	5.36894	hypothetical protein
BP1026B_I0300	-29.5061	0	93.7687	3.17794	type IV fimbrial biogenesis protein,PilB
BP1026B_I0307	-26.6651	0	96.9816	3.63702	lipoprotein
BP1026B_I0308	-15.874	0	857.762	54.0358	dinucleoside polyphosphate hydrolase
BP1026B_I0311	-25.493	1.23054e-10	62.4843	2.45104	hypoxanthine-guanine phosphoribosyltransferase
BP1026B_I0322	-72.0837	2.70543e-05	34.1482	0.47373	hypothetical protein
BP1026B_I0327	-33.053	0	85.0833	2.57415	hypothetical protein
BP1026B_I0329	-68.919	0	102.243	1.48352	esterase
BP1026B_I0334	-128.344	0	233.395	1.81851	hypothetical protein
BP1026B_I0344	-40.4372	5.33456e-05	33.8974	0.838273	short chain dehydrogenase/reductase family oxidoreductase
BP1026B_I0351	-35.1628	0.00153815	27.5314	0.78297	ribonuclease SA
BP1026B_I0364	-150.76	0	154.176	1.02266	C4-dicarboxylate transporter DctA
BP1026B_I0365	-7.18543	0	221.166	30.7798	allantoicase
BP1026B_I0380	-10.1269	0	94.3102	9.31286	GntP family high-affinity gluconate permease
BP1026B_I0383	-64.8913	0	85.7993	1.3222	nitrate transporter
BP1026B_I0390	-21.9767	1.50029e-09	58.3018	2.65289	hypothetical protein
BP1026B_I0395	-42.3854	0	278.892	6.57991	hypothetical protein
BP1026B_I0399	-61.5348	0	147.615	2.39889	OsmC/Ohr family protein
BP1026B_I0404	-242.623	4.72751e-11	58.2025	0.239889	glutathione S-transferase
BP1026B_I0405	-207.46	3.42883e-09	50.1946	0.241948	glutathione S-transferase-like protein
BP1026B_I0409	-224.163	0	228.722	1.02034	phosphoglycerate mutase
BP1026B_I0411	-87.9069	0.00011892	31.0699	0.353441	hypothetical protein
BP1026B_I0421	-89.4139	3.47611e-12	64.505	0.721421	glutamate synthase domain-containing protein
BP1026B_I0428	-44.2637	0	309.638	6.9953	hypothetical protein
BP1026B_I0429	-223.284	4.3799e-11	58.41	0.261596	N6-adenine-specific DNA methylase
BP1026B_I0430	-79.8697	1.08776e-07	44.643	0.558948	hypothetical protein
BP1026B_I0433	-61.375	0	172.214	2.80594	paraquat-inducible protein
BP1026B_I0434	-87.9069	0.0100868	22.6285	0.257415	paraquat-inducible protein
BP1026B_I0435	-11.104	5.7905e-09	63.2636	5.69736	cytochrome B561
BP1026B_I0437	-263.721	0	77.0308	0.292093	hypothetical protein
BP1026B_I0448	-28.1302	0.000908	29.1867	1.03756	Non-specific DNA-binding protein Dps /Iron-binding ferritin-like antioxidant protein
BP1026B_I0449	-98.4557	9.34939e-06	35.8086	0.363702	transcriptional regulator
BP1026B_I0469	-73.0604	0	78.8687	1.0795	D-lactate dehydrogenase, cytochrome c-dependent
BP1026B_I0475	-11.3283	0	185.465	16.3718	hypothetical protein
BP1026B_I0488	-109.005	0	80.8554	0.741761	deoxynucleoside kinase family protein
BP1026B_I0497	-23.0282	0	227.517	9.87995	small-conductance mechanosensitive channel
BP1026B_I0499	-46.3509	7.23031e-11	60.384	1.30276	mannose-1-phosphate guanylyltransferase/mannose-6-phosphate isomerase
BP1026B_I0526	-35.325	0	320.4	9.07005	hypothetical protein
BP1026B_I0527	-68.5674	1.06858e-06	40.4755	0.590302	PAP2 family protein
BP1026B_I0529	-119.553	9.38549e-11	57.6041	0.481828	hypothetical protein
BP1026B_I0532	-26.3721	0	88.9793	3.374	polysaccharide biosynthesis/export protein
BP1026B_I0535	-43.0744	6.95222e-13	70.215	1.63009	O-antigen translocase
BP1026B_I0536	-140.902	0	278.709	1.97803	capsule polysaccharide biosynthesis protein
BP1026B_I0537	-88.2976	0	250.274	2.83444	serine O-acetyltransferase
BP1026B_I0538	-13.2837	0.000133433	37.2358	2.80312	Glycosyltransferase
BP1026B_I0539	-13.5628	0.000512449	33.9816	2.5055	hypothetical protein
BP1026B_I0543	-89.4139	0	119.608	1.33768	UTP-glucose-1-phosphate uridylyltransferase
BP1026B_I0554	-28.1302	0.000247531	31.8435	1.13201	short-chain dehydrogenase
BP1026B_I0558	-288.335	0	237.292	0.822976	hypothetical protein
BP1026B_I0559	-270.167	0	350.123	1.29595	hypothetical protein
BP1026B_I0560	-67.9813	0	205.306	3.02003	hypothetical protein
BP1026B_I0561	-29.5116	0	308.497	10.4534	fimbrial protein pilin
BP1026B_I0564	-22.1525	0	123.646	5.58157	transmembrane protein
BP1026B_I0565	-14.8295	0	90.272	6.08732	antioxidant protein LsfA
BP1026B_I0570	-41.3162	0	211.741	5.1249	hypothetical protein
BP1026B_I0571	-8.12381	1.22388e-05	49.3723	6.07748	EAL domain-containing protein
BP1026B_I0573	-29.5687	1.2514e-11	66.1946	2.23867	FAD-dependent oxidoreductase
BP1026B_I0576	-16.536	6.95222e-13	79.1086	4.78402	fumarylacetoacetase
BP1026B_I0580	-33.6	0	77.4884	2.3062	nitroreductase family protein
BP1026B_I0584	-38.5618	0	206.381	5.35195	AraC family transcriptional regulator
BP1026B_I0586	-48.3488	2.20663e-09	53.4433	1.10537	major facilitator superfamily transporter
BP1026B_I0589	-33.4046	6.95222e-13	72.1512	2.15992	solute-binding periplasmic protein
BP1026B_I0590	-99.6278	0	124.809	1.25275	hypothetical protein
BP1026B_I0591	-123.555	0	288.973	2.33883	TonB-dependent siderophore receptor family protein
BP1026B_I0595	-48.0558	6.12073e-09	51.4384	1.07039	LysR family regulatory protein
BP1026B_I0597	-6.3293	6.95222e-13	105.386	16.6505	hypothetical protein
BP1026B_I0599	-31.6465	0.0171893	22.9376	0.724807	D-(-)-3-hydroxybutyrate-oligomer hydrolase
BP1026B_I0602	-24.7065	0	86.7645	3.51181	serine-type carboxypeptidase family protein
BP1026B_I0604	-49.6674	6.81734e-08	46.5687	0.937611	EmrB/QacA family drug resistance transporter
BP1026B_I0606	-23.6886	0	121.985	5.14954	amino acid transporter LysE
BP1026B_I0607	-179.33	0	114.881	0.640612	acetyltransferase
BP1026B_I0608	-54.5023	0	94.0562	1.72573	DNA-binding protein
BP1026B_I0609	-20.0513	0	563.811	28.1183	metallo-beta-lactamase family protein
BP1026B_I0610	-6.07357	0	206.372	33.9788	transcriptional regulator
BP1026B_I0612	-155.888	4.86655e-12	63.0719	0.404597	lipoprotein
BP1026B_I0613	-52.7441	0	153.268	2.90587	OmpW family outer membrane protein
BP1026B_I0618	-78.5302	0	577.441	7.35311	hypothetical protein
BP1026B_I0619	-68.919	0	143.897	2.08792	hypothetical protein
BP1026B_I0625	-29.5953	3.5219e-07	45.092	1.52362	hypothetical protein
BP1026B_I0648	-42.1953	0.00308051	25.7855	0.611099	glycosyl transferase family protein
BP1026B_I0664	-235.59	0	114.988	0.488085	branched-chain amino acid ABC transporter ATP-binding protein
BP1026B_I0667	-33.9217	1.87015e-10	59.8694	1.76493	branched-chain amino acid ABC transporter permease
BP1026B_I0668	-153.544	2.85041e-11	59.5587	0.387894	branched-chain amino acid ABC transporter substrate-binding protein
BP1026B_I0680	-118.381	0	82.3902	0.695974	methyl transferase
BP1026B_I0681	-25.6395	0	85.2323	3.32426	hypothetical protein
BP1026B_I0682	-75.5999	0	71.6279	0.94746	hypothetical protein
BP1026B_I0685	-3.04258	8.26682e-05	86.4328	28.4077	hypothetical protein
BP1026B_I0687	-9.15133	0	437.39	47.7952	hypothetical protein
BP1026B_I0690	-46.8837	5.0993e-07	42.7442	0.911707	transglycosylase
BP1026B_I0691	-47.696	0	651.246	13.6541	aminotransferase
BP1026B_I0700	-89.665	0	318.99	3.55757	major facilitator superfamily transporter
BP1026B_I0701	-98.4557	0	129.077	1.31102	hypothetical protein
BP1026B_I0702	-7.03255	3.61515e-11	88.6187	12.6012	D-cysteine desulfhydrase
BP1026B_I0706	-24.6139	0	80.0528	3.25234	hypothetical protein
BP1026B_I0711	-9.39549	0	211.526	22.5135	ABC transporter permease
BP1026B_I0712	-104.316	1.2514e-11	61.6857	0.591334	ABC transporter permease
BP1026B_I0719	-67.9813	2.09818e-09	52.6184	0.774012	recombination factor protein RarA
BP1026B_I0720	-5.24606	0	412.043	78.5434	hypothetical protein
BP1026B_I0723	-166.671	0	1548.78	9.29239	hypothetical protein
BP1026B_I0729	-31.6465	0.00482535	25.4862	0.805341	hypothetical protein
BP1026B_I0731	-109.786	0	100.909	0.919139	voltage gated chloride channel family protein
BP1026B_I0736	-127.465	0	148.926	1.16837	hypothetical protein
BP1026B_I0737	-106.074	0	512.556	4.83205	integrase
BP1026B_I0750	-36.3055	0	215.44	5.93409	outer membrane protein
BP1026B_I0754	-98.4557	0	84.0959	0.854149	chorismate mutase
BP1026B_I0756	-86.1488	0	74.716	0.86729	hypothetical protein
BP1026B_I0757	-60.517	0	83.2091	1.37497	TonB-dependent receptor
BP1026B_I0762	-112.521	0	119.684	1.06366	hypothetical protein
BP1026B_I0770	-65.6371	1.31397e-10	58.1186	0.885453	hypothetical protein
BP1026B_I0772	-379.758	1.91429e-08	46.6414	0.122819	xanthine/uracil permease family protein
BP1026B_I0774	-76.186	3.94057e-06	37.785	0.495958	xanthine dehydrogenase accessory factor
BP1026B_I0777	-41.4921	0	79.2009	1.90882	glutamine amidotransferase
BP1026B_I0787	-114.279	0	119.858	1.04882	hypothetical protein
BP1026B_I0788	-58.0185	0	155.749	2.68447	hypothetical protein
BP1026B_I0789	-121.312	1.64072e-10	56.519	0.4659	phosphoglycolate phosphatase
BP1026B_I0805	-4.51001	5.28368e-11	112.455	24.9346	hypothetical protein
BP1026B_I0807	-121.312	7.4976e-05	31.6611	0.26099	murein transglycosylase domain-containing protein
BP1026B_I0808	-25.3172	4.17133e-12	69.5078	2.74548	histone deacetylase family protein
BP1026B_I0809	-32.1874	0	77.5951	2.41072	alpha/beta fold family hydrolase
BP1026B_I0811	-94.3534	0	146.396	1.55157	ABC transporter permease
BP1026B_I0818	-106.426	0	233.147	2.19069	radical SAM domain-containing protein
BP1026B_I0826	-73.234	0	1068.39	14.5888	CobD/CbiB family protein
BP1026B_I0838	-75.9516	4.73307e-08	46.3386	0.610107	sigma-54 dependent DNA-binding transcriptional regulator
BP1026B_I0840	-48.186	0	85.4821	1.774	prolin-rich exported protein
BP1026B_I0842	-134.498	0	645.289	4.79778	hypothetical protein
BP1026B_I0846	-63.293	0	96.4343	1.52362	hypothetical protein
BP1026B_I0848	-44.1133	0	104.012	2.35784	hypothetical protein
BP1026B_I0849	-150.028	0	158.581	1.05701	CreA protein
BP1026B_I0853	-16.2465	0	247.287	15.2209	nicotinate phosphoribosyltransferase
BP1026B_I0856	-30.3279	1.98173e-06	41.4473	1.36664	2-hydroxyacid dehydrogenase
BP1026B_I0858	-129.516	0	298.013	2.30097	acetyltransferase
BP1026B_I0867	-72.9627	0	124.642	1.7083	ferredoxin, 2Fe-2S
BP1026B_I0871	-26.0204	0.000101523	33.9554	1.30495	Maf-like protein
BP1026B_I0904	-5.81538	0	149.539	25.7144	hypothetical protein
BP1026B_I0905	-50.7906	0	85.0475	1.67447	LysR family transcriptional regulator
BP1026B_I0907	-7.03255	0	141.59	20.1335	acetyltransferase
BP1026B_I0908	-55.8209	0	86.511	1.5498	hypothetical protein
BP1026B_I0909	-288.335	0	109.091	0.378348	hypothetical protein
BP1026B_I0912	-8.79069	1.22125e-06	53.9831	6.14094	alpha,alpha-trehalose-phosphate synthase (UDP-forming)
BP1026B_I0914	-21.8009	0	136.556	6.26376	hypothetical protein
BP1026B_I0917	-116.477	0	341.103	2.92851	hypothetical protein
BP1026B_I0921	-27.7165	0	154.882	5.58808	alpha/beta fold family hydrolase
BP1026B_I0929	-56.9637	0	202.39	3.55297	histidine transport system permease
BP1026B_I0930	-33.4046	3.39571e-07	44.6596	1.33693	histidine transport system permease
BP1026B_I0932	-73.8418	2.72415e-06	38.544	0.52198	AraC family transcription regulator
BP1026B_I0935	-14.5339	0.000284372	34.8159	2.39549	arginine N-succinyltransferase subunit beta
BP1026B_I0940	-58.0185	0	176.796	3.04724	glutathione S-transferase
BP1026B_I0948	-147.684	0	114.048	0.772245	cation-binding hemerythrin HHE family protein
BP1026B_I0953	-113.693	3.29695e-08	46.4443	0.408506	cysteine desulfurase SufS
BP1026B_I0954	-8.08829	0	457.075	56.5107	SufD domain-containing protein
BP1026B_I0956	-24.4541	1.39044e-10	62.5332	2.55716	cysteine desulfurase activator complex subunit SufB
BP1026B_I0960	-26.7964	0	90.5123	3.37777	coproporphyrinogen III oxidase
BP1026B_I0964	-144.167	0.00525169	23.5573	0.163402	hypothetical protein
BP1026B_I0965	-101.972	1.41896e-06	39.3737	0.386122	U32 family peptidase
BP1026B_I0970	-32.0372	0	138.219	4.31433	anaerobic ribonucleoside triphosphate reductase
BP1026B_I0971	-32.2776	0	173.934	5.38868	heme/copper membrane protein
BP1026B_I0974	-5.85178	0	175.104	29.9232	nitric oxide reductase subunit B
BP1026B_I0975	-270.753	0	156.95	0.57968	alkane-1 monooxygenase
BP1026B_I0976	-90.5441	0	125.774	1.38909	deoxyribodipyrimidine photolyase
BP1026B_I0977	-225.042	0	183.862	0.817012	adenylylsulfate kinase
BP1026B_I0978	-203.944	1.42507e-08	47.5087	0.23295	ATP-dependent transcription regulator LuxR
BP1026B_I0980	-38.386	0	154.11	4.01476	alpha/beta fold family hydrolase
BP1026B_I0986	-111.349	3.88406e-08	46.1556	0.414514	imidazolonepropionase
BP1026B_I0987	-29.8883	0.0261517	22.2187	0.743392	N-formimino-L-glutamate deiminase
BP1026B_I0989	-18.6515	0	1029.09	55.1744	hypothetical protein
BP1026B_I0992	-3.25899	2.98055e-08	118.49	36.358	glutamine synthetase
BP1026B_I0993	-50.6344	0.000306976	29.9838	0.592162	aminotransferase
BP1026B_I0994	-14.0651	1.70974e-05	41.459	2.94765	hypothetical protein
BP1026B_I0998	-14.0651	0.000406011	34.245	2.43475	LysR family regulatory protein
BP1026B_I0999	-66.106	7.24695e-06	36.8246	0.557054	CAIB/BAIF family CoA transferase
BP1026B_I1000	-86.7348	4.28025e-05	33.0377	0.380904	major facilitator family transporter
BP1026B_I1003	-6.70255	2.53756e-10	84.8511	12.6595	ATP-dependent helicase HrpA
BP1026B_I1004	-65.1683	0	332.972	5.10941	hypothetical protein
BP1026B_I1005	-40.8139	0	195.223	4.78324	hypothetical protein
BP1026B_I1007	-11.8275	0.0169243	26.8658	2.27147	molybdopterin binding domain-containing protein
BP1026B_I1008	-7.75384	0	109.983	14.1844	rhodanese-like protein
BP1026B_I1013	-43.3674	0.000178645	31.3434	0.722742	DNA-binding response regulator NarL
BP1026B_I1014	-6.85962	1.07766e-08	73.1439	10.663	nitrate/nitrite sensor protein
BP1026B_I1020	-37.6242	2.26726e-08	49.6726	1.32023	nitrate/nitrite transporter
BP1026B_I1021	-43.9534	0	117.992	2.68447	hypothetical protein
BP1026B_I1024	-50.4	0.00554811	24.3535	0.483205	oligopeptidase A
BP1026B_I1030	-40.0855	5.91401e-06	38.3013	0.955489	pyruvate dehydrogenase, E3 component, dihydrolipoamide dehydrogenase
BP1026B_I1032	-87.9069	0	145.754	1.65805	hypothetical protein
BP1026B_I1033	-66.8092	0	85.8143	1.28447	peptidase
BP1026B_I1036	-19.1197	6.25699e-12	71.5588	3.74266	Fe-S oxidoreductase
BP1026B_I1037	-221.525	0	77.4064	0.349425	iron-sulfur cluster binding protein
BP1026B_I1038	-7.54534	0	291.675	38.6564	hypothetical protein
BP1026B_I1048	-7.70232	0	113.038	14.6758	hypothetical protein
BP1026B_I1051	-90.2511	0.000986206	27.0149	0.29933	single-stranded-DNA-specific exonuclease RecJ
BP1026B_I1052	-97.8697	0	92.211	0.942181	hypothetical protein
BP1026B_I1057	-98.8953	0	323.195	3.26805	hydrolase
BP1026B_I1062	-42.7814	0	249.491	5.83178	lipoprotein
BP1026B_I1063	-95.5255	0	101.927	1.06701	chaperonin HSP33
BP1026B_I1065	-94.9394	1.61457e-06	39.2095	0.412995	hypothetical protein
BP1026B_I1066	-6.13014	0	259.472	42.3272	alpha/beta fold family hydrolase
BP1026B_I1068	-101.972	0	145.27	1.42461	metal-dependent phosphoesterase
BP1026B_I1070	-50.4	0.0213351	21.7442	0.431433	tryptophanyl-tRNA synthetase
BP1026B_I1072	-145.925	0	83.9427	0.575243	methyltransferase
BP1026B_I1077	-8.65949	6.39604e-11	80.1649	9.25747	cupin superfamily protein family
BP1026B_I1078	-80.8743	0	100.202	1.23899	FkbP-type peptidyl-prolyl cis-trans isomerase
BP1026B_I1079	-81.879	0	85.4784	1.04396	hypothetical protein
BP1026B_I1081	-21.7739	0	147.071	6.75447	Phage integrase
BP1026B_I1082	-115.334	0	205.754	1.78398	hypothetical protein
BP1026B_I1085	-75.2483	0	141.401	1.87913	hypothetical protein
BP1026B_I1087	-39.3823	0	99.113	2.51669	hypothetical protein
BP1026B_I1091	-103.73	0	99.113	0.955489	hypothetical protein
BP1026B_I1094	-15.8004	0	82.5345	5.22357	virulence-associated protein E
BP1026B_I1095	-121.563	0	244.748	2.01335	hypothetical protein
BP1026B_I1097	-66.8092	0	118.936	1.78023	hypothetical protein
BP1026B_I1098	-3.92912	1.78757e-06	82.6441	21.0338	phage terminase large subunit (GpA)
BP1026B_I1100	-5.38664	0	429.888	79.8064	phage portal protein, lambda family
BP1026B_I1101	-39.7339	7.23031e-11	61.0342	1.53607	peptidase S14, ClpP
BP1026B_I1102	-49.2279	0.00632676	24.1319	0.490207	hypothetical protein
BP1026B_I1103	-6.05581	0	125.775	20.7693	hypothetical protein
BP1026B_I1105	-51.2963	0	277.74	5.41444	hypothetical protein
BP1026B_I1110	-36.9209	0.00118712	27.9379	0.756696	hypothetical protein
BP1026B_I1114	-37.9758	0.00147402	27.4467	0.722742	phage tail sheath protein
BP1026B_I1115	-8.37209	0	117.992	14.0935	phage major tail tube protein
BP1026B_I1119	-94.9394	0	182.044	1.91748	phage P2 GpU family protein
BP1026B_I1120	-125.707	0	821.633	6.5361	phage Tail Protein X
BP1026B_I1121	-31.6465	1.29311e-10	60.9926	1.92731	phage tail formation protein
BP1026B_I1122	-82.6325	0	168.373	2.03761	gp24
BP1026B_I1123	-3.15747	1.43216e-10	149.519	47.354	bacteriophage lysis protein
BP1026B_I1124	-93.1813	1.11237e-06	39.9467	0.428699	Site-specific DNA methylase
BP1026B_I1125	-58.0185	0	211.015	3.63702	hypothetical protein
BP1026B_I1126	-104.082	0	339.161	3.2586	hypothetical protein
BP1026B_I1128	-196.911	6.95222e-13	65.6844	0.333573	hypothetical protein
BP1026B_I1130	-5.44572	0	636.854	116.946	hypothetical protein
BP1026B_I1132	-63.293	0	507.591	8.01971	gp33
BP1026B_I1133	-64.4651	1.67479e-09	53.1826	0.824983	hypothetical protein
BP1026B_I1134	-63.293	7.70521e-08	45.7445	0.722742	hypothetical protein
BP1026B_I1135	-22.8558	0.0164649	23.8605	1.04396	hypothetical protein
BP1026B_I1137	-22.2697	0	112.427	5.04841	hypothetical protein
BP1026B_I1138	-35.1628	0.027663	21.7831	0.619493	hypothetical protein
BP1026B_I1141	-54.1506	0	174.772	3.22751	serine O-acetyltransferase
BP1026B_I1152	-51.572	0	124.956	2.42295	hypothetical protein
BP1026B_I1155	-47.6372	0	107.522	2.2571	AcrB/AcrD/AcrF family protein
BP1026B_I1156	-15.6634	0	163.441	10.4346	multidrug efflux RND membrane fusion protein MexE
BP1026B_I1157	-52.0409	0.000307118	29.9362	0.575243	sulfate adenylyltransferase
BP1026B_I1158	-30.1081	4.98952e-07	44.3017	1.47142	peptide synthetase-domain-containing protein
BP1026B_I1159	-481.73	2.78089e-12	63.1557	0.131102	MFS permease
BP1026B_I1160	-15.8232	0.00844093	26.7414	1.69001	hypothetical protein
BP1026B_I1161	-18.429	0	107.029	5.80764	nonribosomal peptide synthetase
BP1026B_I1162	-12.5156	0	156.494	12.504	hypothetical protein
BP1026B_I1163	-79.1162	0	91.3328	1.15441	dioxygenase, TauD/TfdA
BP1026B_I1164	-59.7767	7.23031e-11	59.5379	0.996005	hypothetical protein
BP1026B_I1165	-32.0287	0	638.898	19.9477	hypothetical protein
BP1026B_I1169	-20.2186	7.01479e-10	60.6276	2.99861	hypothetical protein
BP1026B_I1171	-22.8558	0.00200823	28.2404	1.23559	phosphoserine aminotransferase
BP1026B_I1176	-46.3321	2.38975e-08	48.8478	1.0543	argininosuccinate lyase
BP1026B_I1181	-43.7337	0	360.796	8.24983
BP1026B_I1182	-113.777	0	348.048	3.05905	ferredoxin--NADP reductase
BP1026B_I1184	-79.1162	0	120.543	1.52362	hypothetical protein
BP1026B_I1188	-60.6558	2.06433e-06	39.4167	0.649843	ABC transporter membrane protein
BP1026B_I1189	-47.8214	9.93853e-06	36.8289	0.770135	ABC transporter permease
BP1026B_I1190	-175.032	0	161.464	0.922481	ABC transporter ATP-binding protein
BP1026B_I1200	-75.1604	0	217.286	2.89097	acetyltransferase
BP1026B_I1201	-30.9432	0.000460654	30.2845	0.978713	AraC family transcriptional regulator
BP1026B_I1203	-106.995	0	310.457	2.9016	hypothetical protein
BP1026B_I1205	-77.3581	2.78089e-12	65.0891	0.841401	haloacid dehalogenase
BP1026B_I1207	-7.40486	0	489.413	66.0935	universal stress protein family protein
BP1026B_I1210	-89.665	2.15519e-11	60.9008	0.679203	ribosomal-protein-alanine acetyltransferase
BP1026B_I1211	-50.6344	0	158.581	3.13188	acyl-CoA-binding protein
BP1026B_I1219	-61.5348	0	201.099	3.26805	hypothetical protein
BP1026B_I1229	-86.2252	0	272.018	3.15474	N-succinyl-L,L-diaminopimelate aminotransferasealternative
BP1026B_I1234	-18.7296	0	89.6655	4.78738	pseudouridine synthase family protein
BP1026B_I1253	-103.144	0	138.664	1.34437	serine protease
BP1026B_I1254	-70.1497	0	324.148	4.62081	primitive phytochelatin synthase
BP1026B_I1256	-219.767	0	170.885	0.77757	nodulation efficiency protein D
BP1026B_I1261	-58.3116	0	122.127	2.09438	integral membrane protein
BP1026B_I1264	-3.156	2.08566e-12	170.241	53.942	hypothetical protein
BP1026B_I1268	-10.8317	0	241.475	22.2933	Integrase
BP1026B_I1270	-3.80138	9.03788e-12	136.238	35.8391	hypothetical protein
BP1026B_I1273	-56.2604	0	100.686	1.78965	hypothetical protein
BP1026B_I1274	-90.4185	0	160.724	1.77755	major facilitator superfamily transporter
BP1026B_I1275	-73.8418	0.00380019	24.6316	0.333573	hypothetical protein
BP1026B_I1281	-134.322	0	116.496	0.86729	racemase
BP1026B_I1282	-22.2866	0	1003.66	45.0343	chitooligosaccharide deacetylase
BP1026B_I1283	-143.581	0	152.721	1.06366	polysaccharide deacetylase family protein
BP1026B_I1284	-26.2122	1.10259e-07	48.0903	1.83465	allantoicase
BP1026B_I1285	-116.916	0	154.176	1.31869	ureidoglycolate hydrolase
BP1026B_I1287	-60.3627	0	173.028	2.86647	Transthyretin family protein
BP1026B_I1288	-76.479	0	111.262	1.45481	transthyretin family protein
BP1026B_I1289	-19.4748	0.00123351	29.9209	1.53639	hydroxydechloroatrazine ethylaminohydrolase
BP1026B_I1292	-79.9154	0	158.328	1.98119	6-phosphogluconate dehydrogenase
BP1026B_I1293	-18.1674	3.96917e-05	37.6994	2.07511	hypothetical protein
BP1026B_I1297	-103.291	0	110.78	1.07251	1A family penicillin-binding protein
BP1026B_I1305	-71.4976	2.08566e-12	66.0753	0.924162	anti-oxidant AhpCTSA family protein
BP1026B_I1307	-68.3162	0	119.023	1.74224	sensor histidine kinase RisS
BP1026B_I1311	-3.72365	0	335.522	90.1058	hypothetical protein
BP1026B_I1315	-196.911	0	349.077	1.77276	hypothetical protein
BP1026B_I1317	-147.684	6.49546e-09	49.2633	0.333573	hypothetical protein
BP1026B_I1321	-196.911	0	86.7239	0.440421	hypothetical protein
BP1026B_I1323	-66.8092	0	97.8258	1.46426	exported avidin family protein
BP1026B_I1326	-77.9441	0	132.483	1.69971	transporter
BP1026B_I1327	-38.679	2.98275e-05	35.1691	0.909256
BP1026B_I1328	-31.6465	0.0144139	23.2903	0.735951	LuxR family transcriptional regulator
BP1026B_I1338	-140.651	0	72.0822	0.51249	Sigma 54 modulation protein YhbH
BP1026B_I1340	-42.586	0	130.949	3.07494	hypothetical protein
BP1026B_I1341	-9.76743	2.88517e-10	73.2362	7.498
BP1026B_I1342	-187.535	0	466.414	2.48708	Carboxymuconolactone decarboxylase familyprotein
BP1026B_I1346	-39.638	0	109.245	2.75606	acyl-CoA thioesterase I
BP1026B_I1347	-14.0651	0.000650221	33.1759	2.35874	ABC transporter ATP-binding protein
BP1026B_I1349	-52.1581	5.87742e-05	33.1619	0.635795	sugar kinase
BP1026B_I1350	-114.279	0	118.48	1.03676	D-amino acid dehydrogenase small subunit
BP1026B_I1352	-26.1767	0	74.6132	2.85036	acetyltransferase
BP1026B_I1354	-79.7023	0	128.375	1.61068	Cell division protein BolA
BP1026B_I1357	-4.60465	0.0129314	41.4541	9.00267	hypothetical protein
BP1026B_I1358	-39.5581	9.03788e-12	65.2298	1.64896	long-chain-fatty-acid--CoA ligase
BP1026B_I1359	-33.5487	0	165.996	4.94792	fatty oxidation complex subunit alpha
BP1026B_I1362	-107.364	0	585.726	5.45553	hypothetical protein
BP1026B_I1366	-13.1274	0.000419839	34.6896	2.64252	esterase
BP1026B_I1367	-77.7488	0	259.52	3.33793	acetyltransferase
BP1026B_I1368	-77.3581	1.94662e-11	61.4222	0.793998	hypothetical protein
BP1026B_I1370	-93.7674	0	93.2828	0.994833	hypothetical protein
BP1026B_I1374	-154.716	4.88887e-05	32.3035	0.208792	hypothetical protein
BP1026B_I1376	-65.3023	0	220.251	3.3728	hypothetical protein
BP1026B_I1378	-34.7232	3.41021e-06	39.847	1.14756	hypothetical protein
BP1026B_I1379	-70.946	0	191.525	2.69959	glycosyl transferase group 1 protein
BP1026B_I1381	-112.521	1.16462e-06	39.6452	0.352337	hypothetical protein
BP1026B_I1384	-212.986	0	535.337	2.51348	LysM domain/BON superfamily protein
BP1026B_I1388	-129.663	0	192.358	1.48352	LysR family transcriptional regulator
BP1026B_I1392	-111.202	0	148.376	1.33429	hypothetical protein
BP1026B_I1398	-263.721	7.94423e-08	44.1156	0.167281	phosphate transporter family protein
BP1026B_I1399	-6.05127	6.74295e-08	72.0822	11.9119	NLP/P60 family lipoprotein
BP1026B_I1400	-79.4678	4.24274e-06	37.5831	0.472935	PhoH family protein
BP1026B_I1416	-4.44917	1.2252e-05	67.9006	15.2614	hypothetical protein
BP1026B_I1422	-116.037	1.1458e-06	39.6452	0.34166	MerR family transcriptional regulator
BP1026B_I1423	-3.47965	0	283.18	81.3818	carboxymuconolactone decarboxylase family protein
BP1026B_I1424	-6.68617	0	279.358	41.7815	multidrug resistance protein
BP1026B_I1427	-94.9394	1.60596e-10	56.9373	0.599722	hypothetical protein
BP1026B_I1428	-213.79	0	116.109	0.543101	hypothetical protein
BP1026B_I1429	-51.3376	0	86.6497	1.68784	MerR family transcriptional regulator
BP1026B_I1437	-79.5957	0	122.782	1.54257	CAIB/BAIF family protein
BP1026B_I1464	-161.749	0	126.644	0.78297	hypothetical protein
BP1026B_I1465	-49.7831	0	71.0971	1.42814	ATP-dependent helicase
BP1026B_I1468	-11.5907	4.36113e-09	63.2334	5.45553	hypothetical protein
BP1026B_I1473	-10.1876	0	742.032	72.837
BP1026B_I1475	-72.2435	0	144.981	2.00684	carbohydrate kinase
BP1026B_I1477	-41.3162	4.3516e-08	48.0238	1.16235	hypothetical protein
BP1026B_I1479	-21.6837	0.00638938	26.0084	1.19944	phosphoserine phosphatase
BP1026B_I1483	-12.2305	3.54563e-10	68.3538	5.58879	ABC transporter ATP-binding protein
BP1026B_I1484	-46.8837	0	76.3325	1.62813	AsmA family protein
BP1026B_I1485	-40.0465	0	77.6985	1.94021	ABC transporter ATP-binding protein
BP1026B_I1487	-24.8303	0	189.949	7.6499	aldehyde dehydrogenase
BP1026B_I1489	-7.63289	7.60704e-05	45.5869	5.97242	2-nitropropane dioxygenase
BP1026B_I1490	-46.7162	0	85.7443	1.83543	outer membrane protein W
BP1026B_I1498	-5.43165	1.03571e-06	67.6175	12.4488	hypothetical protein
BP1026B_I1499	-41.0232	6.95222e-13	70.555	1.71988	metallo-beta-lactamase family protein
BP1026B_I1500	-49.8976	0	131.27	2.63078	sigma-54 dependent transcriptional regulator
BP1026B_I1504	-14.9959	0	83.5546	5.57183	MerR family transcriptional regulator
BP1026B_I1508	-56.2604	0	85.2585	1.51543	RND family efflux transporter MFP subunit
BP1026B_I1509	-138.893	0	226.954	1.63402	TetR family transcriptional regulator
BP1026B_I1510	-51.3682	0	114.834	2.23552	voltage-gated ClC-type chloride channel ClcB
BP1026B_I1511	-44.6297	0	91.6171	2.05283	hypothetical protein
BP1026B_I1512	-40.2418	2.08566e-12	67.8315	1.6856	LysR family transcriptional regulator
BP1026B_I1514	-43.9534	0.000109328	32.2844	0.734513	AP endonuclease
BP1026B_I1515	-11.3072	0	98.5123	8.71232	2-dehydro-3-deoxygluconokinase
BP1026B_I1516	-393.823	1.03658e-09	52.1158	0.132333	major facilitator family transporter
BP1026B_I1518	-4.44482	0	166.328	37.4206	LacI family transcriptional regulator
BP1026B_I1519	-170.539	0	146.22	0.857397	hypothetical protein
BP1026B_I1520	-21.6837	5.34625e-10	60.6146	2.7954	hypothetical protein
BP1026B_I1521	-30.7674	8.43853e-08	47.8477	1.55514	hypothetical protein
BP1026B_I1522	-108.474	0	953.234	8.78769	hypothetical protein
BP1026B_I1523	-94.9394	0	155.584	1.63877	hypothetical protein
BP1026B_I1524	-7.24474	0	296.1	40.871	nonribosomal peptide synthetase
BP1026B_I1525	-48.7255	0	249.713	5.1249	AsnC family transcriptional regulator
BP1026B_I1528	-16.5869	0	252.239	15.2071	saccharopine dehydrogenase
BP1026B_I1529	-52.7441	2.53061e-10	57.4568	1.08935	shikimate kinase
BP1026B_I1530	-270.753	0	282.656	1.04396	cyd operon protein YbgT
BP1026B_I1531	-58.8976	0	122.219	2.07511	magnesium and cobalt transport protein CorA
BP1026B_I1533	-87.9069	6.95222e-13	67.4238	0.766991	lipoprotein
BP1026B_I1534	-56.2604	0	125.195	2.22528	hypothetical protein
BP1026B_I1535	-66.8092	0	166.16	2.48708
BP1026B_I1537	-17.3302	0.000273725	33.7718	1.94873	mechanosensitive ion channel family protein
BP1026B_I1538	-12.6286	0	328.425	26.0065	transcriptional regulator NosR
BP1026B_I1542	-492.279	0	156.789	0.318496	hypothetical protein
BP1026B_I1544	-168.781	8.57299e-05	31.1962	0.184832	ABC transporter ATP-binding protein
BP1026B_I1548	-11.5256	0.000611035	34.9115	3.02904	ABC transporter ATP-binding protein
BP1026B_I1549	-66.8092	3.52145e-07	42.6776	0.638797	ApbE family protein
BP1026B_I1550	-50.986	6.65e-08	46.547	0.912937	ABC transporter membrane protein
BP1026B_I1552	-17.5814	0.00324036	28.318	1.61068	hypothetical protein
BP1026B_I1553	-177.732	0	721.924	4.06187
BP1026B_I1554	-39.4604	3.06428e-05	35.0627	0.888555	dihydroxyacetone kinase
BP1026B_I1556	-26.3721	0.00322718	26.7873	1.01575	Rieske (2Fe-2S) domain-containing protein
BP1026B_I1557	-94.0604	0	142.99	1.52019	sodium/hydrogen exchanger
BP1026B_I1558	-14.0232	0	138.058	9.84492	alkylhalidase
BP1026B_I1559	-95.4418	0	161.644	1.69364	hypothetical protein
BP1026B_I1560	-365.693	0	119.165	0.32586	hypothetical protein
BP1026B_I1564	-10.0257	0	347.147	34.6256	hypothetical protein
BP1026B_I1565	-40.2773	0	137.611	3.4166	polyhydroxyalkanoate depolymerase domain-containing protein
BP1026B_I1566	-21.9521	0	2878.59	131.13
BP1026B_I1567	-5.22418	2.66006e-06	66.0753	12.648	hypothetical protein
BP1026B_I1570	-161.456	0	424.99	2.63224	fimbrial chaperone protein
BP1026B_I1571	-5.13043	0	157.696	30.7373	outer membrane usher protein
BP1026B_I1575	-24.1688	0	93.3536	3.86256	outer membrane protein
BP1026B_I1576	-19.4001	0	247.783	12.7722	hypothetical protein
BP1026B_I1577	-50.4	0	115.185	2.28543	DNA-binding response regulator
BP1026B_I1578	-22.8558	0	138.008	6.0382	two-component regulatory system, sensor kinase protein
BP1026B_I1581	-16.471	0	171.283	10.3991	H-NS histone family protein
BP1026B_I1582	-36.5302	0	103.833	2.84238	putative lipase
BP1026B_I1585	-6.6688	0	106.887	16.0279	Putative bacteriophage gp31 protein
BP1026B_I1586	-168.781	0	172.997	1.02498
BP1026B_I1589	-76.8171	0	190.835	2.48427	alpha/beta fold family hydrolase
BP1026B_I1592	-10.2539	0	182.481	17.7962	aldehyde dehydrogenase
BP1026B_I1593	-59.7767	9.02483e-05	32.0937	0.536894	NIPSNAP family protein
BP1026B_I1595	-128.344	0	147.158	1.14659	ABC transporter permease
BP1026B_I1597	-51.9906	0	115.912	2.22947	spermidine/putrescine ABC transporter ATP-binding protein
BP1026B_I1600	-88.9888	0	336.167	3.77763	outer membrane porin
BP1026B_I1601	-202.186	0	186.852	0.924162	hypothetical protein
BP1026B_I1602	-20.3163	0	327.23	16.1068	hypothetical protein
BP1026B_I1603	-168.781	0	79.9567	0.47373	H-NS histone family protein
BP1026B_I1606	-3.6411	0	263.156	72.2737	cable pili-associated 22 kDa adhesin protein
BP1026B_I1607	-534.474	0	177.237	0.331611	hypothetical protein
BP1026B_I1610	-39.0558	0	261.222	6.68842	HlyD family secretion protein
BP1026B_I1611	-10.1348	0	264.028	26.0516	hypothetical protein
BP1026B_I1612	-50.8136	0	301.844	5.94022	hypothetical protein
BP1026B_I1614	-168.781	0	413.689	2.45104	hypothetical protein
BP1026B_I1616	-87.9069	0	1101.26	12.5275	hypothetical protein
BP1026B_I1617	-199.724	0	236.539	1.18432	DNA-binding response regulator
BP1026B_I1618	-109.708	0	173.726	1.58354	putative transposase
BP1026B_I1620	-6.19358	0	681.572	110.045	hypothetical protein
BP1026B_I1622	-62.1209	2.57232e-11	61.4385	0.989015	integrase catalytic subunit
BP1026B_I1624	-90.5441	0	662.899	7.32128	Is2000 transposase
BP1026B_I1628	-16.9116	1.94857e-08	55.0023	3.25234	hypothetical protein
BP1026B_I1631	-3.54642	0	163.873	46.2081	allantoate amidohydrolase
BP1026B_I1632	-45.7116	0.000284958	30.3169	0.663222	hypothetical protein
BP1026B_I1633	-77.3581	0	609.598	7.88022	transposase
BP1026B_I1635	-51.3376	0	165.377	3.22136	RNA polymerase sigma factor
BP1026B_I1636	-68.5674	4.8892e-06	37.5282	0.547319	hypothetical protein
BP1026B_I1637	-89.4139	0	337.648	3.77624	hypothetical protein
BP1026B_I1638	-50.4	8.11046e-09	50.7364	1.00668	hypothetical protein
BP1026B_I1640	-72.3348	0	187.793	2.59616	hypothetical protein
BP1026B_I1641	-68.5674	0	74.3348	1.08411	Putative signal peptide protein
BP1026B_I1642	-121.312	0	109.421	0.901982	putative insertion element protein
BP1026B_I1643	-72.9627	0	357.669	4.90207	hypothetical protein
BP1026B_I1644	-9.0334	0	791.866	87.6599	hypothetical protein
BP1026B_I1645	-73.8418	0	101.53	1.37497	recombinase
BP1026B_I1646	-144.167	0	738.842	5.1249	hypothetical protein
BP1026B_I1648	-213.614	0	617.55	2.89097	lipoprotein
BP1026B_I1650	-49.6967	0	271.122	5.45553	transposase
BP1026B_I1651	-32.7284	0	749.542	22.9019	hypothetical protein
BP1026B_I1654	-4.38093	0	291.29	66.4905	hemagluttinin motif-containing protein
BP1026B_I1656	-99.6278	0	635.819	6.38195	putative HNS-like protein
BP1026B_I1658	-63.293	0	78.4191	1.23899	hypothetical protein
BP1026B_I1660	-35.4332	0	529.951	14.9563	hypothetical protein
BP1026B_I1661	-19.7365	0	510.983	25.8902	non-ribosomal peptide synthetase
BP1026B_I1662	-123.07	0	507.652	4.12492	hypothetical protein
BP1026B_I1664	-138.893	0	109.128	0.785698	carbamoyl transferase
BP1026B_I1665	-3.38657	7.50839e-11	141.87	41.8918	hypothetical protein
BP1026B_I1667	-11.438	0	157.137	13.7382	Beta-eliminating lyase
BP1026B_I1670	-29.8883	0	142.388	4.76399	hypothetical protein
BP1026B_I1671	-51.3116	0	190.027	3.70339	hypothetical protein
BP1026B_I1672	-157.646	0	180.755	1.14659	kinase
BP1026B_I1674	-81.3139	0	181.095	2.22712	argininosuccinate synthase
BP1026B_I1675	-82.0464	0	152.482	1.85848	nonribosomal peptide synthetase
BP1026B_I1677	-73.8418	5.88357e-06	37.0571	0.501844	histidinol-phosphate aminotransferase
BP1026B_I1678	-27.06	0	356.807	13.1858	JmjC domain-containing protein
BP1026B_I1679	-118.381	0	266.944	2.25495	mbtH-like protein
BP1026B_I1681	-39.4325	0	98.3301	2.49363	syringopeptin synthetase C
BP1026B_I1682	-90.6418	0	109.758	1.21089	outer membrane protein
BP1026B_I1686	-137.135	0	80.5293	0.587228	methyl-accepting chemotaxis protein
BP1026B_I1690	-35.1628	0.0375538	21.178	0.602285	EmrB/QacA family drug resistance transporter
BP1026B_I1691	-8.73898	0	260.702	29.8321	ubiquinone/menaquinone biosynthesis methyltransferase
BP1026B_I1693	-92.1264	0	82.9636	0.900541	ABC transporter substrate-binding protein
BP1026B_I1694	-70.8278	0	89.2967	1.26076	ABC transporter ATP-binding protein
BP1026B_I1695	-16.754	3.65548e-09	58.8143	3.51046	ABC transporter permease
BP1026B_I1696	-29.3023	0.000293345	31.3649	1.07039	hypothetical protein
BP1026B_I1697	-3.67982	9.48484e-06	80.3619	21.8385	hypothetical protein
BP1026B_I1702	-13.5377	0	90.8536	6.71117	LysR family transcriptional regulator
BP1026B_I1705	-4.73621	0.000174144	55.672	11.7545	glutathione S-transferase
BP1026B_I1714	-28.8335	0	153.345	5.31829	hypothetical protein
BP1026B_I1720	-65.4568	0	211.325	3.22846	glycosyl hydrolase family protein
BP1026B_I1721	-133.618	0	177.237	1.32644	hypothetical protein
BP1026B_I1722	-55.0883	1.19247e-06	40.6839	0.738522	carboxylesterase
BP1026B_I1731	-6.44651	4.50573e-09	77.8745	12.0801	pyoverdine synthetase F
BP1026B_I1733	-17.5814	9.81858e-05	35.9258	2.0434	l-ornithine 5-monooxygenase
BP1026B_I1737	-18.86	0	121.826	6.4595	hypothetical protein
BP1026B_I1745	-108.365	0	269.874	2.49041	short chain dehydrogenase
BP1026B_I1746	-80.8743	6.39812e-09	50.1011	0.619493	zinc-binding dehydrogenase family oxidoreductase
BP1026B_I1748	-5.7381	6.95222e-13	112.139	19.5429	ribose ABC transporter ATP-binding protein
BP1026B_I1754	-45.0083	0.0220041	21.8356	0.485145	asparagine synthase
BP1026B_I1756	-59.2558	0	263.722	4.45057	hypothetical protein
BP1026B_I1759	-36.3348	2.21792e-05	35.9357	0.989015	type 1 fimbriae major subunit FimA
BP1026B_I1765	-7.97023	9.59406e-11	81.5285	10.2291	amino acid transport system, membrane protein
BP1026B_I1766	-38.4593	0	143.345	3.7272	binding-protein-dependent transport system inner membrane protein
BP1026B_I1767	-96.1115	3.68467e-11	59.7593	0.621771	extracellular solute-binding protein
BP1026B_I1769	-9.46132	0	361.797	38.2396	hypothetical protein
BP1026B_I1770	-29.5367	0.00437093	25.8556	0.87537	hypothetical protein
BP1026B_I1774	-98.4557	7.57792e-10	53.8867	0.547319	fimbriae assembly protein
BP1026B_I1776	-7.30303	0.000161848	44.3238	6.06924	RhcC2
BP1026B_I1777	-111.114	0	91.8467	0.826596	CpaB family Flp pilus assembly protein
BP1026B_I1778	-210.977	0	74.3348	0.352337	fimbriae assembly protein
BP1026B_I1779	-96.6976	0	340.701	3.52337	fimbriae assembly protein
BP1026B_I1780	-114.631	0	102.901	0.897673	permease
BP1026B_I1781	-53.9162	6.4551e-05	32.9184	0.610547	ABC transporter ATP-binding protein
BP1026B_I1782	-97.0492	0	78.3816	0.807648	ABC transporter substrate binding protein
BP1026B_I1783	-22.0353	0	128.505	5.83178	dicarboxylic acid transporter PcaT
BP1026B_I1784	-7.72428	0	189.392	24.5191	SpoVR family protein
BP1026B_I1785	-67.8912	0	117.902	1.73664	hypothetical protein
BP1026B_I1788	-97.1771	0	96.1096	0.989015	methyl-accepting chemotaxis protein I
BP1026B_I1791	-228.558	0	76.2408	0.333573	membrane protein component of ABC ribose transporter
BP1026B_I1793	-107.442	0	169.82	1.58058	ribose ABC transporter periplasmic ribose-binding protein
BP1026B_I1801	-9.84557	0	147.254	14.9563	hypothetical protein
BP1026B_I1802	-119.553	0	82.1913	0.687486	DNA binding protein
BP1026B_I1803	-60.279	0	77.9906	1.29383	nodulation ABC transporter NodI
BP1026B_I1804	-82.2809	0	83.127	1.01028	ABC transporter permease NodJ
BP1026B_I1805	-66.8092	1.41825e-09	53.4226	0.799629	hypothetical protein
BP1026B_I1806	-21.0977	0.000184351	33.5976	1.59248	hypothetical protein
BP1026B_I1808	-101.972	0	196.868	1.93061	thioesterase family protein
BP1026B_I1813	-91.4232	2.43328e-11	60.6338	0.663222	hypothetical protein
BP1026B_I1814	-72.6697	0	186.212	2.56245	hypothetical protein
BP1026B_I1820	-62.6536	0	101.975	1.62759	3-hydroxyisobutyryl-CoA hydrolase
BP1026B_I1822	-24.6139	0.00205149	27.9379	1.13504	hypothetical protein
BP1026B_I1825	-37.8976	0	105.648	2.78772	mutT/nudix family protein
BP1026B_I1826	-71.3302	0	101.618	1.42461	arginyl-tRNA-protein transferase
BP1026B_I1828	-23.3185	0	94.2509	4.0419	amino acid ABC transporter substrate-binding protein
BP1026B_I1829	-11.4907	0	157.036	13.6664	amino acid ABC transporter permease
BP1026B_I1830	-26.9581	3.47611e-12	69.5	2.57807	Gfo/Idh/MocA family oxidoreductase
BP1026B_I1831	-88.4479	0	272.353	3.07924	GntR family transcriptional regulator
BP1026B_I1833	-213.614	0	160.563	0.751651	N-acetylmuramoyl-L-alanine amidase domain-containing protein
BP1026B_I1834	-40.8998	0	176.645	4.31897	RNA methyltransferase
BP1026B_I1838	-9.08517	0	548.554	60.3791	methyl-accepting chemotaxis domain-containing protein
BP1026B_I1839	-21.0236	0	227.001	10.7974	phosphoesterase family protein
BP1026B_I1840	-12.1978	0	188.483	15.4522	hypothetical protein
BP1026B_I1842	-14.266	0	134.68	9.4406	hypothetical protein
BP1026B_I1843	-43.3674	2.70262e-06	39.6452	0.914171	acetyltransferase
BP1026B_I1844	-75.2298	0	394.029	5.23767	major facilitator family transporter
BP1026B_I1845	-60.3627	7.64744e-12	64.004	1.06032	TetR family transcriptional regulator
BP1026B_I1847	-90.5441	0	127.608	1.40935	hypothetical protein
BP1026B_I1849	-89.665	0	111.094	1.23899	hypothetical protein
BP1026B_I1850	-94.4371	0	171.735	1.81851	Hfq protein
BP1026B_I1852	-6.75906	0	147.815	21.8692	sigma-54 dependent transcriptional regulator
BP1026B_I1854	-6.04253	0	259.896	43.0112	hypothetical protein
BP1026B_I1855	-7.59689	0	222.369	29.271	hypothetical protein
BP1026B_I1857	-3.00309	6.95222e-13	186.427	62.0784	Flp pilus assembly protein TadB
BP1026B_I1858	-59.7767	0.0125438	22.5659	0.377504	type II/IV secretion system protein
BP1026B_I1859	-55.6744	6.45054e-08	46.3829	0.833111	fimbriae assembly protein
BP1026B_I1860	-77.2325	0	275.812	3.57119	type II/III secretion system protein
BP1026B_I1862	-8.85049	0	470.151	53.1215	hypothetical protein
BP1026B_I1864	-71.732	0	306.349	4.27075	Flp pilus assembly protein, pilin Flp
BP1026B_I1878	-63.1331	0	156.912	2.48542	RND efflux system outer membrane lipoprotein
BP1026B_I1889	-54.0965	0	131.712	2.43475	OsmT protein
BP1026B_I1890	-53.4474	0	113.272	2.11932	hypothetical protein
BP1026B_I1892	-9.01609	0	187.006	20.7413	hypothetical protein
BP1026B_I1893	-70.179	0	393.985	5.61399	hypothetical protein
BP1026B_I1898	-7.77843	1.11235e-11	88.2348	11.3435	hypothetical protein
BP1026B_I1899	-38.3387	0	166.254	4.33645	hypothetical protein
BP1026B_I1901	-98.4557	0	168.192	1.7083	hypothetical protein
BP1026B_I1902	-3.47117	0	3012.53	867.872	hypothetical protein
BP1026B_I1903	-12.0672	0	274.187	22.7217	hypothetical protein
BP1026B_I1915	-41.5891	0	225.138	5.41338	alpha/beta fold family hydrolase
BP1026B_I1916	-9.49394	9.86321e-07	53.1666	5.60005	LysR family transcriptional regulator
BP1026B_I1917	-179.33	4.074e-10	54.3523	0.303085	hypothetical protein
BP1026B_I1919	-60.5581	0	254.98	4.2105	short chain dehydrogenase
BP1026B_I1922	-163.507	0	202.583	1.23899	LuxR family transcriptional regulator
BP1026B_I1930	-7.41773	0	183.474	24.7346	acyltransferase family protein
BP1026B_I1931	-56.4633	0	1067.86	18.9125	hypothetical protein
BP1026B_I1933	-90.7199	0	125.966	1.38852	flavodoxin
BP1026B_I1934	-3.24413	0	339.881	104.768	ribonuclease BN
BP1026B_I1937	-131.184	0	289.577	2.20741	Ser/Thr protein phosphatase family protein
BP1026B_I1938	-21.0977	3.90715e-10	61.5184	2.91589	hypothetical protein
BP1026B_I1939	-4.14139	0	167.293	40.3953	transcriptional regulator
BP1026B_I1951	-5.31029	4.56649e-07	71.2074	13.4093	lipoprotein
BP1026B_I1954	-61.1291	0	184.358	3.01589	DNA-binding response regulator
BP1026B_I1957	-63.293	0.000156904	30.937	0.488791	homoserine dehydrogenase
BP1026B_I1958	-29.1349	8.90964e-05	33.815	1.16064	myo-inositol 2-dehydrogenase
BP1026B_I1959	-182.846	0	175.302	0.958739	SIS domain-containing protein
BP1026B_I1960	-4.35405	0	197.157	45.2814	sugar ABC transporter periplasmic sugar-binding protein
BP1026B_I1961	-77.3581	2.44542e-05	34.2485	0.442727	permease protein of sugar ABC transporter
BP1026B_I1962	-9.73738	0.0329192	26.7271	2.74479	sugar ABC transporter ATP-binding protein
BP1026B_I1963	-60.6558	0.0364857	20.5061	0.338074	iolC protein
BP1026B_I1964	-20.9207	0	283.266	13.5399	iolD protein
BP1026B_I1965	-36.1674	1.18326e-07	46.4895	1.2854	hypothetical protein
BP1026B_I1969	-28.1302	0.000478262	30.4963	1.08411	branched amino acid transport system, membrane protein
BP1026B_I1970	-82.9841	0	132.902	1.60153	thioesterase family protein
BP1026B_I1971	-7.47605	0	122.145	16.3381	alcohol dehydrogenase
BP1026B_I1972	-11.5646	0	261.942	22.6502	hypothetical protein
BP1026B_I1973	-11.7544	0	126.046	10.7233	MutT/NUDIX NTP pyrophosphatase
BP1026B_I1975	-25.4177	0	96.6304	3.80171	hypothetical protein
BP1026B_I1979	-43.6871	0	199.687	4.57085	CAIB/BAIF family protein
BP1026B_I1982	-94.9394	3.65582e-05	33.2429	0.350148	NUDIX family hydrolase
BP1026B_I1984	-58.6046	0	73.4171	1.25275	Beta-hexosaminidase
BP1026B_I1985	-6.40465	6.19303e-09	77.172	12.0494	hypothetical protein
BP1026B_I1986	-71.2046	2.92063e-05	34.0176	0.477745	cytochrome c peroxidase
BP1026B_I1987	-15.7368	0	102.492	6.51289	acid phosphatase
BP1026B_I1989	-22.4699	0	131.15	5.83669	HlyD family secretion protein
BP1026B_I1991	-15.3274	4.9173e-09	59.12	3.85716	hypothetical protein
BP1026B_I1992	-114.865	0	92.0671	0.801524	DNA-binding response regulator
BP1026B_I1993	-4.32381	0	194.227	44.9204	sensor histidine kinase/response regulator
BP1026B_I1994	-5.80057	0	139.128	23.9852	type 1 pili protein CsuE
BP1026B_I1998	-7.85302	0	213.066	27.1318	hypothetical protein
BP1026B_I1999	-49.2279	0	137.233	2.78772	hypothetical protein
BP1026B_I2003	-129.223	0	309.992	2.39889	H-NS histone family protein
BP1026B_I2005	-5.02046	0	232.621	46.3347	Manganese transport protein
BP1026B_I2006	-68.5674	1.39044e-12	67.4199	0.983265	hypothetical protein
BP1026B_I2008	-103.73	0	306.161	2.95151	Transposase mutator family
BP1026B_I2010	-12.7696	0	506.578	39.6705
BP1026B_I2011	-5.42973	0	883.926	162.794	hypothetical protein
BP1026B_I2015	-6.15348	0.023976	33.0377	5.36894	transposase
BP1026B_I2017	-4.53754	0	375.333	82.7173	hypothetical protein
BP1026B_I2018	-4.85831	0	546.598	112.508	hypothetical protein
BP1026B_I2019	-7.61089	1.61556e-08	68.8663	9.04839	Rhs element Vgr protein
BP1026B_I2022	-20.9662	0	562.081	26.8089	putative lipoprotein
BP1026B_I2025	-7.65801	0	179.945	23.4976	hypothetical protein
BP1026B_I2029	-8.17209	0	518.278	63.4206	hypothetical protein
BP1026B_I2030	-272.511	0	103.451	0.379622	hypothetical protein
BP1026B_I2032	-116.623	0	443.225	3.80048	PAAR motif-containing protein
BP1026B_I2033	-12.8241	0.0193328	26.0382	2.03041	hypothetical protein
BP1026B_I2034	-27.0175	0	195.013	7.21805	hypothetical protein
BP1026B_I2036	-9.23022	6.36859e-07	54.773	5.93409	hypothetical protein
BP1026B_I2037	-258.446	0	209.635	0.811135
BP1026B_I2041	-82.2268	0	322.25	3.91904	hypothetical protein
BP1026B_I2042	-50.986	0	70.9698	1.39195	hypothetical protein
BP1026B_I2043	-49.2279	0	144.791	2.94124	H-NS histone family protein
BP1026B_I2045	-3.47339	0.000419298	67.7481	19.5049	OmpA family protein
BP1026B_I2047	-48.0558	6.95222e-13	70.366	1.46426	DNA-binding response regulator
BP1026B_I2048	-56.2604	0	204.62	3.63702	Fels-1 prophage
BP1026B_I2050	-92.3022	0	79.7461	0.863967	DNA-binding response regulator
BP1026B_I2054	-56.2604	0	347.574	6.17796	hypothetical protein
BP1026B_I2056	-7.28371	0	106.174	14.5769	alpha amylase domain-containing protein
BP1026B_I2059	-48.5441	0	140.14	2.88685	glycogen debranching protein GlgX
BP1026B_I2060	-40.6883	0.004106	25.2855	0.621444	malto-oligosyltrehalose trehalohydrolase
BP1026B_I2061	-49.2279	0.0148891	22.471	0.456468	4-alpha-glucanotransferase
BP1026B_I2063	-35.5144	0	154.006	4.33645	Multimeric flavodoxin WrbA
BP1026B_I2064	-103.144	0	138.444	1.34223	hypothetical protein
BP1026B_I2065	-106.784	0	234.859	2.19939	GntR family transcriptional regulator
BP1026B_I2070	-18.7535	0	110.454	5.88981	hypothetical protein
BP1026B_I2071	-8.09809	0	253.196	31.2662	hypothetical protein
BP1026B_I2075	-62.0699	0	265.61	4.2792	aldose 1-epimerase
BP1026B_I2078	-104.316	0	301.575	2.89097	hypothetical protein
BP1026B_I2079	-45.2093	0	115.347	2.5514	DNA-damage-inducible protein F
BP1026B_I2080	-54.5023	0	96.0157	1.76168	lipoprotein
BP1026B_I2081	-52.7441	0	417.318	7.91212	hypothetical protein
BP1026B_I2082	-37.9758	0	117.629	3.09746	hypothetical protein
BP1026B_I2083	-39.8511	3.36334e-07	44.0502	1.10537	phosphohistidine phosphatase SixA
BP1026B_I2086	-6.81814	0	613.986	90.0517	hypothetical protein
BP1026B_I2087	-93.1813	0	259.763	2.78772	hypothetical protein
BP1026B_I2091	-17.468	0	116.072	6.64483	Site-specific DNA methylase
BP1026B_I2095	-3.37288	0	437.715	129.775	gp22
BP1026B_I2098	-47.2744	0	126.907	2.68447	Phage tail assembly protein I
BP1026B_I2099	-125.414	0	253.508	2.02137	Phage tail assembly protein
BP1026B_I2100	-22.2697	0.000214006	33.0377	1.48352	phage minor tail protein
BP1026B_I2101	-80.9508	0	453.394	5.60086	Phage-related tail fiber protein
BP1026B_I2102	-24.6139	6.95222e-13	73.6769	2.9933	phage minor tail protein
BP1026B_I2103	-5.30952	0	143.805	27.0844	hypothetical protein
BP1026B_I2106	-100.214	0	73.8489	0.736913	gp11
BP1026B_I2107	-50.1069	0	97.4042	1.94393	putative bacteriophage protein gp10
BP1026B_I2108	-66.8092	0	106.845	1.59926	HK97 family phage protein
BP1026B_I2109	-35.1628	0	165.188	4.69782	putative bacteriophage protein gp8
BP1026B_I2111	-70.7392	0	161.798	2.28724	Phage major capsid protein
BP1026B_I2112	-130.102	0	79.2904	0.609447	gp4
BP1026B_I2113	-4.61992	0	244.388	52.8988	Phage portal protein
BP1026B_I2116	-36.9209	3.49062e-05	34.9811	0.94746	putative bacteriophage protein gp82
BP1026B_I2118	-40.4372	2.57965e-05	35.3426	0.874013	Phage-related transcriptional regulator
BP1026B_I2121	-189.879	0	345.297	1.81851	gp76
BP1026B_I2122	-13.0519	0	391.095	29.9645	gp75
BP1026B_I2124	-67.0437	0	399.244	5.95499	gp74
BP1026B_I2125	-105.488	0	95.1485	0.901982	putative bacteriophage protein gp73
BP1026B_I2126	-38.0675	0	268.252	7.04673	gp72
BP1026B_I2127	-69.4464	0	144.109	2.07511	gp60
BP1026B_I2135	-37.5069	1.11931e-10	60.4117	1.61068	putative bacteriophage protein gp62
BP1026B_I2139	-66.8092	0	81.876	1.22552	bacteriophage protein Gp49
BP1026B_I2140	-107.832	0	219.72	2.03761	bacteriophage protein
BP1026B_I2142	-5.56744	9.1074e-11	96.5717	17.3458	hypothetical protein
BP1026B_I2145	-5.3105	0	518.205	97.5811	bacteriophage protein
BP1026B_I2146	-195.153	0	440.062	2.25495	bacteriophage protein Gp44
BP1026B_I2149	-61.1832	0	233.05	3.80904	gp46
BP1026B_I2153	-80.372	0	368.793	4.58857	gp41
BP1026B_I2155	-67.8641	0	338.563	4.98884	gp39
BP1026B_I2156	-7.74371	0	115.289	14.8881	Bacteriophage protein gp37
BP1026B_I2160	-146.511	0	330.377	2.25495	gp34
BP1026B_I2161	-29.3139	0	454.786	15.5143	Phage integrase
BP1026B_I2162	-56.2604	3.83791e-07	42.8597	0.761809
BP1026B_I2168	-57.1395	0	179.954	3.14938	PAP2 family protein
BP1026B_I2169	-92.7418	0	282.606	3.04724	hypothetical protein
BP1026B_I2170	-109.005	0	219.03	2.00937	exopolyphosphatase
BP1026B_I2179	-16.4093	9.98185e-06	41.4204	2.5242	hypothetical protein
BP1026B_I2185	-189.879	0	446.009	2.34891	hypothetical protein
BP1026B_I2190	-327.014	3.85153e-10	54.0616	0.165319	AraC family transcriptional regulator
BP1026B_I2191	-164.562	0	121.745	0.739814	hypothetical protein
BP1026B_I2193	-56.8667	0	173.125	3.0444	exported transglycosylase protein
BP1026B_I2194	-327.014	0	594.678	1.81851	hypothetical protein
BP1026B_I2195	-23.0511	1.39347e-06	43.4771	1.88611	hydroxyacylglutathione hydrolase
BP1026B_I2200	-4.18869	0	390.857	93.3124	proline/betaine transporter
BP1026B_I2203	-116.037	0	78.8128	0.679203	hypothetical protein
BP1026B_I2212	-24.2232	0	93.1062	3.84367	malonate transporter, L subunit
BP1026B_I2217	-87.9069	0	91.7713	1.04396	ferredoxin
BP1026B_I2219	-56.2604	0.00245038	25.7855	0.458324	GntR family transcriptional regulator
BP1026B_I2221	-36.7255	0	92.2438	2.51171	nitrite/sulfite reductase family protein
BP1026B_I2222	-94.9394	1.49756e-06	39.3537	0.414514	hypothetical protein
BP1026B_I2223	-25.786	2.16328e-05	37.1938	1.4424	hypothetical protein
BP1026B_I2224	-74.8464	0	114.479	1.52952	short chain dehydrogenase
BP1026B_I2225	-46.5907	0	105.06	2.25495	LysR family transcriptional regulator
BP1026B_I2226	-40.8767	0	78.7821	1.92731	hypothetical protein
BP1026B_I2229	-263.721	0	90.1027	0.34166	AsnC family transcriptional regulator
BP1026B_I2230	-39.3184	6.35864e-08	47.4354	1.20644	GntR family transcriptional regulator
BP1026B_I2231	-260.204	0	68.8673	0.264666	transcriptional regulator PaiB-like protein
BP1026B_I2233	-180.335	0	354.046	1.96327	hypothetical protein
BP1026B_I2234	-283.06	0	540.922	1.91098	hypothetical protein
BP1026B_I2235	-65.4027	0	81.0331	1.23899	diguanylate cyclase
BP1026B_I2239	-63.293	0.0185503	21.7565	0.343743
BP1026B_I2240	-7.29865	0	229.273	31.4131	ABC transporter substrate-binding protein
BP1026B_I2246	-109.005	0.0108586	22.3455	0.204996	Ser/Thr protein phosphatase family protein
BP1026B_I2248	-96.8574	0	228.374	2.35784	hypothetical protein
BP1026B_I2249	-27.5892	2.78402e-08	50.6743	1.83674	major facilitator family transporter
BP1026B_I2250	-65.5306	0	130.245	1.98754	integral membrane protein
BP1026B_I2251	-35.866	0	191.468	5.33843	oxidoreductase, molybdopterin-binding protein
BP1026B_I2252	-182.846	1.43216e-10	56.3265	0.308054	hypothetical protein
BP1026B_I2253	-94.9394	0	97.311	1.02498	hypothetical protein
BP1026B_I2254	-22.8558	6.90529e-05	35.3005	1.54449	hypothetical protein
BP1026B_I2259	-62.1209	2.31462e-05	34.6732	0.558157	DMT family permease
BP1026B_I2265	-82.0464	0	73.1269	0.891286	hypothetical protein
BP1026B_I2266	-248.777	0	123.292	0.495594	amino acid permease
BP1026B_I2268	-3.24579	7.23372e-05	81.0925	24.9839	ABC transporter substrate-binding protein
BP1026B_I2271	-15.3837	2.02422e-05	40.3367	2.62204	AsnC family transcriptional regulator
BP1026B_I2272	-31.6465	1.66853e-11	65.1702	2.05932	cysteine dioxygenase type I family protein
BP1026B_I2273	-23.7349	5.77514e-08	50.0197	2.10743	NAD-dependent epimerase/dehydratase family protein
BP1026B_I2274	-232.074	0	84.954	0.366064	Rrf2 family protein
BP1026B_I2276	-15.3139	0	141.244	9.22325	exported alkaline phosphatase
BP1026B_I2277	-32.5718	0	2114.41	64.9154	hypothetical protein
BP1026B_I2279	-58.0185	0.000383339	29.3339	0.505595	HlyD family secretion protein
BP1026B_I2281	-3.70228	2.83131e-05	75.2575	20.3274	multidrug resistance protein mdtC
BP1026B_I2282	-91.4232	3.09999e-08	46.8534	0.51249	NAD-dependent epimerase/dehydratase family protein
BP1026B_I2283	-11.6308	0	186.311	16.0188	AhpC/TSA family protein
BP1026B_I2284	-18.86	0	95.5501	5.06628	EAL domain-containing protein
BP1026B_I2285	-23.6549	0.000722625	30.2448	1.27858	hypothetical protein
BP1026B_I2287	-12.5774	0	103.374	8.21899	cytochrome c oxidase subunit 1
BP1026B_I2288	-130.102	0	153.599	1.1806	cytochrome c oxidase subunit II
BP1026B_I2290	-53.5929	0	205.189	3.82867	cytochrome C
BP1026B_I2291	-25.1691	0	227.5	9.03885	cytochrome c
BP1026B_I2293	-121.898	4.59542e-10	54.5384	0.447412	hypothetical protein
BP1026B_I2295	-5.15123	0	133.31	25.8792	ABC-type transporter periplasmic sulfonate-binding protein
BP1026B_I2298	-106.192	0	86.0119	0.809969	AraC family transcriptional regulator
BP1026B_I2299	-24.9841	0	224.25	8.97573	hypothetical protein
BP1026B_I2300	-44.6012	0	77.427	1.73599	M24 family metallopeptidase
BP1026B_I2309	-90.5958	0	213.85	2.36048	hypothetical protein
BP1026B_I2310	-86.1488	1.81386e-05	34.6896	0.40267	DNA-binding response regulator
BP1026B_I2311	-20.7546	0	213.203	10.2726	hypothetical protein
BP1026B_I2312	-30.7674	9.44423e-05	33.5165	1.08935	hypothetical protein
BP1026B_I2313	-34.5956	0	157.036	4.53919	peptidase
BP1026B_I2314	-19.8998	0	391.136	19.6553	hypothetical protein
BP1026B_I2317	-3.51628	1.39044e-12	155.684	44.2754	glutathione S-transferase domain-containing protein
BP1026B_I2318	-323.497	0	69.0788	0.213537	enoyl-CoA hydratase
BP1026B_I2320	-3.81289	0	379.799	99.6091	phosphotransferase family protein
BP1026B_I2321	-4.53303	5.12378e-10	103.717	22.8803	acyl-CoA dehydrogenase domain-containing protein
BP1026B_I2322	-55.5572	0	111.856	2.01335	lipoprotein
BP1026B_I2326	-119.553	0	118.24	0.989015	acyl-CoA dehydrogenase family protein
BP1026B_I2328	-84.3906	0	96.5975	1.14465	MutT/NUDIX NTP pyrophosphatase
BP1026B_I2329	-63.293	1.94445e-05	34.9811	0.552685	hypothetical protein
BP1026B_I2347	-5.37209	3.45654e-06	64.132	11.938	oxidoreductase, zinc-binding dehydrogenase family protein
BP1026B_I2350	-28.6325	0.00327471	26.5232	0.926331	branched-chain amino acid ABC transporter periplasmic protein
BP1026B_I2354	-13.4139	4.67533e-05	39.5684	2.94979	sulfate transporter family protein
BP1026B_I2363	-193.395	1.36882e-07	43.2636	0.223706	hypothetical protein
BP1026B_I2365	-53.6232	0	154.528	2.88173	calcineurin-like phosphoesterase
BP1026B_I2366	-6.11599	0	210.867	34.4779	glycoside hydrolase family protein
BP1026B_I2368	-5.66741	0	565.77	99.8287	TetR family transcriptional regulator
BP1026B_I2372	-124.577	0	113.534	0.911356	major facilitator family transporter
BP1026B_I2386	-31.6465	6.93831e-10	57.5495	1.81851	potassium-transporting ATPase, KdpF subunit
BP1026B_I2395	-172.298	5.56177e-12	62.665	0.363702	iojap superfamily protein
BP1026B_I2400	-109.005	0	239.416	2.19638	hypothetical protein
BP1026B_I2404	-330.53	0	190.135	0.575243	hypothetical protein
BP1026B_I2406	-9.49394	0	143.681	15.1339	ECF subfamily RNA polymerase sigma factor
BP1026B_I2407	-16.9953	0	114.21	6.72006	carboxymuconolactone decarboxylase family protein
BP1026B_I2409	-24.5074	0	108.295	4.41885	major facilitator superfamily protein
BP1026B_I2410	-145.925	0	166.19	1.13887	hypothetical protein
BP1026B_I2411	-29.8883	0	79.6026	2.66333	hypothetical protein
BP1026B_I2413	-59.7767	0	227.18	3.80048	hypothetical protein
BP1026B_I2414	-10.8685	0.00092095	34.4741	3.17193	lipopolysaccharide core biosynthesis heptosyltransferase
BP1026B_I2415	-23.6093	0.0363206	22.1297	0.937333	glycoside hydrolase family protein
BP1026B_I2421	-7.25941	9.87215e-11	84.5764	11.6506	rhodanese superfamily protein
BP1026B_I2422	-77.3581	1.63942e-07	43.9024	0.567522	glutamyl-Q tRNA(Asp) synthetase
BP1026B_I2424	-4.56279	0	167.493	36.7086	hypothetical protein
BP1026B_I2428	-32.4952	2.27337e-10	59.6905	1.8369	hypothetical protein
BP1026B_I2429	-100.8	1.66645e-07	43.4884	0.431433	3-carboxymuconate cyclase
BP1026B_I2430	-155.595	8.75979e-11	57.4239	0.36906	glycoside hydrolase
BP1026B_I2432	-138.6	0	444.365	3.2061	TetR family transcriptional regulator
BP1026B_I2435	-42.1953	1.2533e-06	41.2493	0.977581	transporter
BP1026B_I2440	-46.3709	0	148.846	3.2099	AAA ATPase
BP1026B_I2441	-31.6465	4.64173e-06	39.5476	1.24967	benzoate transport protein
BP1026B_I2446	-116.037	2.99744e-07	42.203	0.363702	hypothetical protein
BP1026B_I2447	-40.4372	0.000742459	28.6742	0.709105	hypothetical protein
BP1026B_I2450	-25.0628	0	136.919	5.46303	GntR family transcriptional regulator
BP1026B_I2455	-45.0723	0	93.1662	2.06704	PhzF family phenazine biosynthesis protein
BP1026B_I2457	-30.9062	0	78.2595	2.53216	chromate transport protein
BP1026B_I2458	-3.17193	0	277.632	87.5278	acetylpolyamine aminohydrolase
BP1026B_I2464	-31.6465	0.0141965	23.3207	0.736913	integral membrane protein
BP1026B_I2467	-64.6995	0.00067211	28.0998	0.434313	ABC transporter ATP-binding protein
BP1026B_I2468	-11.9553	0.0401533	24.7783	2.07257	hypothetical protein
BP1026B_I2470	-53.3427	0	269.724	5.05643	hypothetical protein
BP1026B_I2471	-133.618	0	170.641	1.27708	alpha/beta fold family hydrolase
BP1026B_I2474	-133.618	0	103.186	0.772245	hypothetical protein
BP1026B_I2479	-94.4999	0	89.3472	0.945474	hemolysin activator protein
BP1026B_I2483	-105.488	0	495.565	4.69782	hypothetical protein
BP1026B_I2488	-70.3255	0	156.083	2.21944	hypothetical protein
BP1026B_I2491	-66.8092	0.0156744	22.0251	0.329672	hypothetical protein
BP1026B_I2492	-3.15801	1.47247e-06	103.008	32.6181	major facilitator superfamily multidrug efflux transporter
BP1026B_I2495	-131.274	0	220.909	1.6828	hypothetical protein
BP1026B_I2498	-291.851	0	268.252	0.919139	lipoprotein
BP1026B_I2499	-10.4023	2.78089e-12	83.2784	8.00576	lipoprotein
BP1026B_I2504	-162.753	0	1443.26	8.8678	hypothetical protein
BP1026B_I2505	-78.7646	4.84569e-09	50.6879	0.643537	signal transduction histidine kinase
BP1026B_I2507	-27.427	1.47995e-06	42.477	1.54873	hypothetical protein
BP1026B_I2508	-145.925	0	70.6127	0.483896	hypothetical protein
BP1026B_I2513	-7.1732	3.92536e-06	55.0928	7.68036	porin
BP1026B_I2517	-3.85116	0.000141363	66.0753	17.1573	beta-glucosidase
BP1026B_I2519	-38.9135	2.08566e-12	68.5532	1.76168	aldehyde dehydrogenase family protein
BP1026B_I2522	-10.4849	4.86655e-12	81.8868	7.80998	hypothetical protein
BP1026B_I2525	-38.9495	0.000767396	28.688	0.736543	phosphoenolpyruvate carboxylase
BP1026B_I2529	-42.2811	0	525.406	12.4265	spore coat protein U
BP1026B_I2531	-8.41536	1.12054e-06	55.0484	6.54143	fimbrial usher protein
BP1026B_I2534	-284.818	0	67.7481	0.237864	hypothetical protein
BP1026B_I2539	-19.3395	0.00105629	30.2845	1.56594	ompA family protein
BP1026B_I2541	-30.6875	0	112.602	3.6693	O-methyltransferase family protein
BP1026B_I2542	-32.6055	0	85.3125	2.61651	hypothetical protein
BP1026B_I2544	-33.3282	0	75.2845	2.25888	OMP85 family outer membrane protein
BP1026B_I2550	-5.98319	0	463.478	77.4634	hypothetical protein
BP1026B_I2562	-54.1506	9.45786e-08	45.6988	0.84392	transmembrane ABC transporter permease
BP1026B_I2563	-17.4407	0	143.324	8.21776	outer membrane receptor for transport of vitamin B
BP1026B_I2564	-71.4976	0	79.5512	1.11264	hypothetical protein
BP1026B_I2567	-80.8743	0.000267911	29.6052	0.366064	hypothetical protein
BP1026B_I2568	-481.73	0	110.394	0.229162	hypothetical protein
BP1026B_I2574	-68.5674	2.78089e-12	65.5154	0.955489	hypothetical protein
BP1026B_I2590	-54.7953	0	211.819	3.86564	putative replication protein
BP1026B_I2595	-3.45296	0	220.631	63.8963	hypothetical protein
BP1026B_I2597	-77.3581	0	218.049	2.81869	hypothetical protein
BP1026B_I2599	-72.0837	0	219.656	3.04724	hypothetical protein
BP1026B_I2600	-59.386	0	193.143	3.25234	hypothetical protein
BP1026B_I2602	-71.3957	0	330.613	4.63071	class II aldolase/adducin domain-containing protein
BP1026B_I2604	-21.6837	0.000390123	31.8885	1.47062	MOSC domain-containing protein
BP1026B_I2605	-28.1302	0	74.2519	2.63958	alpha/beta fold family hydrolase
BP1026B_I2607	-17.933	4.03229e-10	62.9877	3.51239	LysR substrate binding domain-containing protein
BP1026B_I2608	-14.6277	0	166.254	11.3657	copper resistance protein
BP1026B_I2611	-4.72642	6.95222e-13	124.342	26.3078	NAD-dependent epimerase/dehydratase family protein
BP1026B_I2614	-158.232	5.42273e-11	58.3018	0.368457	acetyltransferase
BP1026B_I2617	-93.5329	0	102.186	1.09252	leucine/isoleucine/valine transport system ATP-binding protein
BP1026B_I2619	-87.0278	1.32092e-11	61.9066	0.711342	amino-acid transport permease protein
BP1026B_I2631	-37.8676	6.95222e-12	65.9184	1.74076	NOL1/NOP2/Sun family protein
BP1026B_I2638	-10.8685	7.81341e-07	51.6451	4.75182	hypothetical protein
BP1026B_I2640	-34.6277	0	195.635	5.64967	amino acid permease
BP1026B_I2644	-11.0512	3.7662e-07	53.1826	4.8124	cold shock transcription regulator protein
BP1026B_I2648	-47.4697	0.00015166	31.483	0.663222	hypothetical protein
BP1026B_I2653	-117.795	2.29409e-08	47.0963	0.399815	aldo/keto reductase family oxidoreductase
BP1026B_I2656	-27.7395	0.000345626	31.2063	1.12498	citrate synthase family protein
BP1026B_I2657	-28.1302	8.28704e-10	57.8514	2.05656	MFS transporter
BP1026B_I2658	-7.28984	0	150.439	20.6369	hypothetical protein
BP1026B_I2660	-14.8729	0	307.152	20.6518	methyltransferase
BP1026B_I2662	-184.604	0	118.26	0.640612	PRS2-like protein
BP1026B_I2663	-37.8	7.35854e-05	33.4264	0.884296	cyclic nucleotide-binding protein
BP1026B_I2675	-148.186	0	208.102	1.40433	hypothetical protein
BP1026B_I2681	-49.2279	3.55178e-05	34.2613	0.695974	nucleotide-binding protein
BP1026B_I2683	-98.1852	0	137.847	1.40395	AMP-binding domain-containing protein
BP1026B_I2684	-400.855	0	137.791	0.343743	ybaK/ebsC protein
BP1026B_I2692	-128.93	0	77.049	0.597603	thioredoxin
BP1026B_I2697	-61.5348	6.03758e-06	37.3006	0.606171	peptide methionine sulfoxide reductase
BP1026B_I2699	-407.888	0	273.741	0.671117	transcription regulator AsnC
BP1026B_I2700	-14.6511	1.97177e-05	40.7873	2.78389	cyclase
BP1026B_I2701	-62.8534	6.95222e-13	67.9768	1.08151	kynureninase
BP1026B_I2702	-89.665	0	95.9765	1.07039	tryptophan 2,3-dioxygenase family protein
BP1026B_I2703	-39.6044	0	91.2266	2.30345	4-hydroxybenzoate transporter
BP1026B_I2708	-113.693	9.64748e-06	35.6073	0.313188	benzoylformate decarboxylase
BP1026B_I2713	-7.31107	0	103.038	14.0935	major facilitator family transporter
BP1026B_I2715	-23.7349	0.00120566	29.1668	1.22886	beta-lactamase
BP1026B_I2717	-93.3767	0	102.25	1.09503
BP1026B_I2718	-8.3112	0.0385148	27.7837	3.34292	ABC sugar transporter, ATP-binding protein
BP1026B_I2720	-5.31348	0.00083918	46.6414	8.77794	binding-protein-dependent transporter inner membrane component
BP1026B_I2721	-62.5116	0	100.686	1.61068	mannitol ABC transporter permease
BP1026B_I2723	-9.96278	0.0271514	27.0128	2.71137	tagatose 6-phosphate kinase protein
BP1026B_I2739	-23.7349	0.0379438	22.0251	0.927965	hypothetical protein
BP1026B_I2740	-141.53	0	261.593	1.84832	hypothetical protein
BP1026B_I2741	-288.335	0	115.28	0.399815	hypothetical protein
BP1026B_I2742	-910.715	0	103.509	0.113657	serine protease
BP1026B_I2744	-62.4139	7.77953e-10	54.7628	0.877414	peptidase
BP1026B_I2761	-4.59821	0.0256795	39.0706	8.49693	alpha/beta fold family hydrolase
BP1026B_I2763	-7.5617	0	153.253	20.267	M48 family peptidase
BP1026B_I2765	-153.544	0	212.849	1.38624	TonB domain-containing protein
BP1026B_I2766	-10.6554	0	250.919	23.5486	hypothetical protein
BP1026B_I2769	-45.7116	0.0238772	21.6549	0.47373	TerC family integral membrane protein
BP1026B_I2772	-18.9879	0.00728331	26.2358	1.38171	hypothetical protein
BP1026B_I2775	-42.1953	1.2533e-06	41.2493	0.977581	two-component sensor kinase transcriptional regulatory protein
BP1026B_I2776	-45.7116	0	71.8668	1.57218	DNA-binding response regulator
BP1026B_I2777	-8.25327	0	385.34	46.6894	major facilitator family transporter
BP1026B_I2779	-7.60699	0	188.315	24.7555	Integrase
BP1026B_I2780	-106.074	0	123.72	1.16636	plasmid recombination enzyme
BP1026B_I2784	-49.8139	1.21664e-09	54.5282	1.09464	hypothetical protein
BP1026B_I2788	-295.367	0	99.7065	0.337568	hypothetical protein
BP1026B_I2789	-221.525	3.48075e-07	41.4204	0.186978	two-component regulator histidine sensor kinase
BP1026B_I2790	-84.3906	0	204.935	2.42841	LysR family transcriptional regulator
BP1026B_I2791	-4.37496	0	453.657	103.694	peptidase
BP1026B_I2792	-4.17746	0.0101612	45.4677	10.8841	hypothetical protein
BP1026B_I2793	-6.31331	1.03455e-05	55.5314	8.79592	glucose dehydrogenase
BP1026B_I2794	-43.9534	7.07319e-09	51.4427	1.17039	hypothetical protein
BP1026B_I2796	-159.111	3.96276e-11	58.9145	0.370272	thiamine pyrophosphate protein
BP1026B_I2801	-58.6046	7.14105e-07	41.5568	0.709105	cytochrome c family protein
BP1026B_I2802	-29.8883	0	84.3271	2.82141	hypothetical protein
BP1026B_I2804	-110.763	3.38573e-10	55.2577	0.498884	nicotinate phosphoribosyltransferase
BP1026B_I2805	-4.50523	3.43465e-06	71.9227	15.9643	hypothetical protein
BP1026B_I2806	-3.00266	5.71378e-07	114.13	38.0096	hypothetical protein
BP1026B_I2807	-105.488	0	236.296	2.24002	hypothetical protein
BP1026B_I2808	-34.9869	2.78089e-12	68.3657	1.95403	transmembrane transporter
BP1026B_I2815	-83.8046	1.39023e-08	48.5382	0.579183	methyl-accepting chemotaxis protein
BP1026B_I2816	-32.2527	0	271.794	8.42702	hypothetical protein
BP1026B_I2820	-3.34391	0.000619736	68.5488	20.4996	Ser/Thr protein phosphatase family protein
BP1026B_I2821	-39.2651	0	84.0579	2.14078	hypothetical protein
BP1026B_I2822	-25.1163	0	85.4423	3.40187	hypothetical protein
BP1026B_I2823	-42.0651	0	167.172	3.97414	galactonate dehydratase
BP1026B_I2829	-54.5023	2.78089e-12	66.313	1.2167	hypothetical protein
BP1026B_I2830	-5.57073	2.5028e-11	100.72	18.0803	gamma-glutamyltransferase 2
BP1026B_I2833	-35.1628	0.000439996	30.0342	0.854149	hypothetical protein
BP1026B_I2834	-10.8419	3.68106e-08	59.1481	5.45553	hypothetical protein
BP1026B_I2841	-9.47544	0	116.39	12.2833	3-phosphoskimimate 1-carboxyvinyltransferase
BP1026B_I2842	-8.30806	0	186.976	22.5054	asparagine synthase
BP1026B_I2845	-50.6344	2.29423e-11	62.3243	1.23087	HAD-superfamily hydrolase
BP1026B_I2849	-69.0069	0	100.069	1.45013	LysR family transcriptional regulator
BP1026B_I2853	-96.6976	0	103.341	1.0687	hypothetical protein
BP1026B_I2860	-28.1302	2.25502e-05	36.7571	1.30668	hypothetical protein
BP1026B_I2871	-13.4258	2.23722e-09	62.5977	4.6625	thioesterase superfamily protein
BP1026B_I2872	-64.172	0	90.4406	1.40935	nitrate reductase associated protein
BP1026B_I2876	-19.2558	0.00299704	28.0739	1.45794	3-hydroxyacyl-CoA dehydrogenase
BP1026B_I2877	-49.8484	0	80.1552	1.60798	acyl-CoA dehydrogenase domain-containing protein
BP1026B_I2879	-6.42209	0	122.667	19.1008	cardiolipin synthetase II
BP1026B_I2897	-62.6724	0	140.662	2.24439	D-serine deaminase
BP1026B_I2902	-3.61579	0.000270431	67.1014	18.5579	esterase
BP1026B_I2903	-126.586	0	230.198	1.81851	hypothetical protein
BP1026B_I2904	-18.4604	0	86.7239	4.69782	hypothetical protein
BP1026B_I2905	-70.3255	0.00237723	25.5776	0.363702	hypothetical protein
BP1026B_I2906	-3.23077	3.07983e-10	142.062	43.9716	hypothetical protein
BP1026B_I2907	-109.005	9.7386e-08	44.4217	0.407522	glycosyl transferase group 1 protein
BP1026B_I2908	-7.44623	4.92335e-08	66.3827	8.91494	capsular polysaccharide biosynthesis/export periplasmic protein
BP1026B_I2909	-14.9614	0	95.3771	6.37487	colanic biosynthesis UDP-glucose lipid carrier transferase
BP1026B_I2914	-198.084	0	126.416	0.638195	cyclic nucleotide-binding domain-containing protein
BP1026B_I2916	-46.4519	0	121.948	2.62525	acyl-CoA dehydrogenase domain-containing protein
BP1026B_I2918	-19.9256	0.000588488	31.396	1.57567	Archaeal seryl-tRNA synthetase-relatedsequence
BP1026B_I2923	-30.4744	1.46206e-05	37.3469	1.22552	glycoside hydrolase family protein
BP1026B_I2924	-3.99069	0	391.885	98.1996	ElaA family protein
BP1026B_I2928	-21.0977	3.67008e-09	56.709	2.68793	EAL/GGDEF domain-containing protein
BP1026B_I2929	-5.88976	7.88677e-05	51.2785	8.70639	aldolase II superfamily protein
BP1026B_I2930	-6.26246	0	111.826	17.8566	hypothetical protein
BP1026B_I2932	-51.572	0	72.0822	1.3977	hypothetical protein
BP1026B_I2935	-59.7767	2.48889e-10	57.116	0.955489	hypothetical protein
BP1026B_I2936	-10.7246	0	191.933	17.8965	hypothetical protein
BP1026B_I2939	-31.6465	0.000294338	31.1264	0.983566	hypothetical protein
BP1026B_I2940	-15.3909	0.012104	26.0849	1.69483	FG-GAP/YD repeat-containing protein
BP1026B_I2941	-20.9942	0	343.931	16.3821	carboxymuconolactone decarboxylase family protein
BP1026B_I2942	-101.093	8.85059e-08	44.698	0.442148	putative ATP binding protein
BP1026B_I2943	-5.48594	0	405.187	73.8593	hypothetical protein
BP1026B_I2944	-10.4023	0	132.774	12.7639	hypothetical protein
BP1026B_I2946	-5.26349	1.43216e-09	90.6499	17.2224	hypothetical protein
BP1026B_I2953	-75.5999	5.14464e-11	59.6064	0.788446	NUDIX domain-containing protein
BP1026B_I2955	-117.795	0	142.044	1.20586	adenine phosphoribosyltransferase
BP1026B_I2956	-84.3906	2.99449e-07	42.6038	0.504841	potassium efflux system protein
BP1026B_I2963	-11.7209	0	198.226	16.9122	PTS system transporter subunit IIA
BP1026B_I2978	-10.1851	8.66526e-06	46.6414	4.57939	histidinol-phosphate aminotransferase
BP1026B_I2983	-39.3823	7.85392e-09	51.631	1.31102	maleylacetoacetate isomerase
BP1026B_I2986	-23.1214	0	190.314	8.23106	molybdopterin oxidoreductase family protein
BP1026B_I2987	-23.3353	9.34088e-07	44.2523	1.89637	glycosyl transferase family protein
BP1026B_I2989	-32.3271	0	103.28	3.19486	2-isopropylmalate synthase
BP1026B_I2990	-44.7069	0	410.282	9.17714	hypothetical protein
BP1026B_I2991	-125.179	0	185.706	1.48352	hypothetical protein
BP1026B_I2995	-75.9516	0	225.352	2.96705	hypothetical protein
BP1026B_I3005	-50.3098	6.64581e-07	42.0411	0.835644	PTS system, glucose-glucoside (Glc) family EIIA/phosphocarrier HPr/phosphoenolpyruvate-protein phosphotransferase component
BP1026B_I3006	-10.919	0.000894817	34.4995	3.1596	SIS domain-containing protein
BP1026B_I3007	-7.83171	0	105.577	13.4807	N-acetylglucosamine-6-phosphate deacetylase
BP1026B_I3008	-6.46234	0	110.036	17.0272	GntR family transcriptional regulator
BP1026B_I3010	-298.883	2.8087e-10	54.7052	0.183032	LysR family regulatory protein
BP1026B_I3012	-25.0535	2.55146e-10	61.075	2.43779	hypothetical protein
BP1026B_I3013	-65.0511	0	88.3658	1.35841	acyl carrier protein
BP1026B_I3016	-39.2996	0	114.826	2.92182	hypothetical protein
BP1026B_I3018	-43.7023	4.42145e-07	43.2222	0.989015	pyridoxal-dependent decarboxylase family protein
BP1026B_I3019	-40.6883	0.000265094	30.7004	0.754526	AMP-binding domain-containing protein
BP1026B_I3021	-59.457	9.17693e-11	59.0866	0.99377	acyl-CoA dehydrogenase domain-containing protein
BP1026B_I3023	-249.656	9.18051e-07	39.5338	0.158354	SyrP-like protein
BP1026B_I3024	-13.2837	0.00266101	30.3589	2.28543	ubiE/COQ5 methyltransferase family protein
BP1026B_I3026	-25.786	0.0132321	23.9614	0.929239	hypothetical protein
BP1026B_I3029	-7.40762	7.64744e-12	91.0457	12.2908	fatty acid desaturase family protein
BP1026B_I3031	-43.5139	0	71.6218	1.64595	hypothetical protein
BP1026B_I3035	-28.6325	1.24774e-06	42.6373	1.48912	ABC transporter ATP-binding protein
BP1026B_I3039	-18.4604	9.38079e-07	45.7445	2.47797	D-methionine ABC transporter substrate-binding protein
BP1026B_I3040	-12.0335	7.65849e-08	55.8077	4.6377	methyl-accepting chemotaxis protein
BP1026B_I3041	-42.1953	0.00665482	24.2726	0.575243	hypothetical protein
BP1026B_I3058	-62.7069	0	238.317	3.80048	Appr-1-p processing enzyme family protein
BP1026B_I3065	-104.316	0	69.7317	0.668465	molybdopterin biosynthesis protein MoeB
BP1026B_I3066	-9.17709	0	160.404	17.4788	phosphoenolpyruvate-protein phosphotransferase
BP1026B_I3074	-168.781	6.79358e-06	35.973	0.213134	Mg chelatase-like protein
BP1026B_I3075	-107.498	0	273.68	2.54592	acetyltransferase
BP1026B_I3076	-48.129	0	166.967	3.46916	thioesterase domain-containing protein
BP1026B_I3083	-6.50819	0	410.056	63.0061	hypothetical protein
BP1026B_I3084	-6.70868	2.4476e-08	71.4994	10.6577	CAIB/BAIF family protein
BP1026B_I3085	-38.2395	0	91.4889	2.39252	acyl-CoA dehydrogenase domain-containing protein
BP1026B_I3088	-112.521	0	379.33	3.37119	LysR family transcriptional regulator
BP1026B_I3089	-59.7767	0.00327485	25.1481	0.4207	hypothetical protein
BP1026B_I3090	-29.9386	0	94.0627	3.14186	hypothetical protein
BP1026B_I3094	-68.2157	0	176.403	2.58596	hypothetical protein
BP1026B_I3107	-25.786	6.43775e-10	58.9321	2.28543	hypothetical protein
BP1026B_I3115	-53.9162	0	99.113	1.83828	enoyl-CoA hydratase
BP1026B_I3116	-16.7822	5.83291e-10	62.8814	3.7469	fumarylacetoacetate (FAA) hydrolase family protein
BP1026B_I3117	-85.7581	0	273.652	3.19097	IclR family transcriptional regulator
BP1026B_I3118	-75.0139	1.40435e-10	57.6658	0.768734	hypothetical protein
BP1026B_I3119	-107.246	0	281.204	2.62204	hypothetical protein
BP1026B_I3126	-40.2773	0	96.0634	2.38505	short chain dehydrogenase
BP1026B_I3127	-18.8224	0	151.585	8.05341	short chain dehydrogenase
BP1026B_I3129	-23.2074	1.90699e-09	57.3812	2.47254	acetyl-CoA acetyltransferase
BP1026B_I3130	-11.9873	0.00958417	28.1039	2.34447	peptide ABC transporter periplasmic peptide-binding protein
BP1026B_I3137	-107.246	0	80.0781	0.746674	hypothetical protein
BP1026B_I3138	-142.317	0	344.099	2.41784	hypothetical protein
BP1026B_I3144	-32.5256	0	79.4335	2.44219	hypothetical protein
BP1026B_I3145	-3.15252	0.000272075	77.0879	24.4528	alkaline phosphatase family protein
BP1026B_I3146	-54.0627	3.24488e-08	47.8075	0.884296	alkaline phosphatase family protein subfamily
BP1026B_I3151	-460.632	0	77.7473	0.168784	inward rectifier potassium channel
BP1026B_I3153	-61.4645	0	152.508	2.48124	serine-type carboxypeptidase family protein
BP1026B_I3155	-174.642	0	195.601	1.12001	Fis family regulatory protein
BP1026B_I3158	-133.618	9.57893e-07	39.855	0.298274	hypothetical protein
BP1026B_I3159	-33.9907	7.01162e-05	33.815	0.994833	putative transposase
BP1026B_I3160	-270.753	2.00085e-09	51.0482	0.188541	dihydrodipicolinate synthase
BP1026B_I3161	-43.6018	1.97095e-09	54.022	1.23899	kelch repeat-containing protein
BP1026B_I3164	-111.818	0	312.059	2.79079	hypothetical protein
BP1026B_I3165	-173.47	0	241.461	1.39195	azaleucine resistance protein AzlC
BP1026B_I3176	-6.48313	6.25769e-09	76.6907	11.8293	hypothetical protein
BP1026B_I3177	-31.6465	0.000126548	32.835	1.03756	transcription regulator AsnC
BP1026B_I3178	-43.0744	9.5566e-05	32.5942	0.756696	hydrolase
BP1026B_I3179	-51.572	0.00122458	27.2561	0.528505	2-nitropropane dioxygenase
BP1026B_I3182	-15.3382	0	129.256	8.42702	outer membrane porin protein
BP1026B_I3185	-80.4836	0	78.528	0.975701	methyl-accepting chemotaxis protein I
BP1026B_I3187	-110.009	0	88.0558	0.80044	N-acylglucosamine 2-epimerase (GlcNAc 2-epimerase) family protein
BP1026B_I3189	-42.1953	0	285.445	6.76486	hypothetical protein
BP1026B_I3194	-175.814	2.43328e-11	59.7066	0.339602	C32 tRNA thiolase
BP1026B_I3197	-137.135	0	120.794	0.880842	avidin family protein
BP1026B_I3200	-6.0279	2.71136e-11	96.2485	15.9672	RND family efflux transporter MFP subunit
BP1026B_I3202	-15.5302	0	110.589	7.12091	hypothetical protein
BP1026B_I3209	-57.4325	0	123.471	2.14985	hypothetical protein
BP1026B_I3210	-5.48301	2.78089e-12	108.552	19.798	hypothetical protein
BP1026B_I3214	-32.5256	0	185.68	5.70875	manganese/iron transporter
BP1026B_I3216	-50.1069	0	305.375	6.09447	hypothetical protein
BP1026B_I3217	-70.3255	0	227.846	3.23988	hypothetical protein
BP1026B_I3218	-38.5656	0	135.607	3.51628	carbohydrate porin
BP1026B_I3221	-69.6223	0	104.385	1.4993	hypothetical protein
BP1026B_I3222	-25.0046	4.03812e-07	45.6348	1.82505	hypothetical protein
BP1026B_I3223	-82.1929	0	98.0642	1.1931	outer membrane porin protein
BP1026B_I3224	-20.9448	0	109.947	5.24939	hypothetical protein
BP1026B_I3225	-73.8418	1.26504e-06	40.0264	0.542056	alkylphosphonate utilization operon protein PhnA
BP1026B_I3228	-133.618	3.03817e-06	37.6629	0.281869	chromate transporter
BP1026B_I3230	-19.6325	6.91746e-10	60.9227	3.10315	uracil permease
BP1026B_I3244	-249.656	0	122.383	0.490207	negative regulator of flagellin synthesis
BP1026B_I3245	-78.7646	0	137.045	1.73993	flagella synthesis protein FlgN
BP1026B_I3246	-23.2953	0	141.973	6.09447	RebB protein
BP1026B_I3249	-9.33632	6.20337e-06	48.7649	5.22314	nucleoside-diphosphate-sugar epimerase
BP1026B_I3250	-48.0558	0	137.116	2.85328	soluble lytic murein transglycosylase
BP1026B_I3252	-149.693	0	345.447	2.3077	hypothetical protein
BP1026B_I3253	-4.85246	0	124.91	25.7415	hypothetical protein
BP1026B_I3254	-41.0232	5.07079e-06	38.544	0.939564	urea amidolyase-like protein
BP1026B_I3257	-90.0167	0	79.539	0.883603	hypothetical protein
BP1026B_I3258	-20.778	2.85041e-11	67.283	3.23819	GumN family protein
BP1026B_I3266	-52.093	0	212.006	4.06977	oxidoreductase, FAD-binding family protein
BP1026B_I3273	-11.4563	2.11347e-10	70.745	6.17523	sensor kinase protein
BP1026B_I3275	-85.5627	0	92.7596	1.08411	amino acid permease
BP1026B_I3278	-418.437	0	222.537	0.531829	flagellar biosynthetic protein FlhB domain-containing protein
BP1026B_I3279	-166.144	0	147.79	0.889528	hypothetical protein
BP1026B_I3280	-70.3255	8.71024e-06	36.3717	0.517191	Flagellar biosynthesis protein FliT
BP1026B_I3295	-35.5216	0	228.19	6.424	major facilitator family transporter
BP1026B_I3296	-109.005	0.0185875	21.3368	0.195743	hypothetical protein
BP1026B_I3300	-14.1953	0	84.0725	5.92255	phytanoyl-CoA dioxygenase
BP1026B_I3307	-7.19385	0	207.532	28.8486	SAM-dependent methyltransferase
BP1026B_I3308	-81.6557	0	229.525	2.81088	cobalamin synthesis protein/P47K family protein
BP1026B_I3315	-114.279	1.18188e-11	61.6492	0.539463	HAD-superfamily hydrolase
BP1026B_I3319	-138.307	0	114.101	0.824983	methionine biosynthesis protein MetW
BP1026B_I3320	-75.1204	0	106.354	1.41578	major facilitator superfamily muropeptide transporter
BP1026B_I3322	-27.1256	0	339.816	12.5275	AraC family transcriptional regulator
BP1026B_I3324	-58.6046	0	115.696	1.97418	exodeoxyribonuclease III
BP1026B_I3339	-21.0977	0.0213075	23.5775	1.11754
BP1026B_I3340	-18.7116	0	186.935	9.9903	hypothetical protein
BP1026B_I3348	-210.273	0	340.63	1.61994	ClpXP protease specificity-enhancing factor
BP1026B_I3353	-67.1023	0	354.639	5.28505	hypothetical protein
BP1026B_I3354	-128.824	0	198.226	1.53874	DegQ protease
BP1026B_I3359	-210.977	0	182.978	0.86729	hypothetical protein
BP1026B_I3365	-225.042	9.7331e-12	61.2873	0.272337	hypothetical protein
BP1026B_I3371	-76.186	0	163.097	2.14078	BolA-like protein
BP1026B_I3372	-80.5227	0	180.134	2.23706	ABC transporter permease
BP1026B_I3386	-25.2202	0	81.8076	3.24373	amino acid carrier protein
BP1026B_I3389	-78.5302	0	111.606	1.42119	transposase
BP1026B_I3390	-11.0411	0	127.547	11.552	OmpW family outer membrane protein
BP1026B_I3395	-83.1734	0	275.812	3.31611	glycerol-3-phosphate transporter periplasmic binding protein
BP1026B_I3396	-68.8185	2.08566e-12	66.0753	0.960139	deoxyguanosinetriphosphate triphosphohydrolase-like protein
BP1026B_I3400	-24.6139	0.00205149	27.9379	1.13504	hypothetical protein
BP1026B_I3401	-196.911	6.95222e-13	67.6869	0.343743	hypothetical protein
BP1026B_I3407	-80.8743	0	150.717	1.8636	sulfite oxidase subunit YedZ
BP1026B_I3408	-105.488	0	107.472	1.0188	sulfite oxidase subunit YedY
BP1026B_I3414	-56.8465	0	600.873	10.5701	hypothetical protein
BP1026B_I3471	-19.6911	3.98126e-08	52.1158	2.64666	lipase/acylhydrolase
BP1026B_I3478	-147.684	0	83.2549	0.563739	TetR family transcriptional regulator
BP1026B_I3480	-29.3023	0.000129155	33.0377	1.12748	transcriptional regulator
BP1026B_I3483	-48.207	0	141.116	2.92729	indolepyruvate ferredoxin oxidoreductase
BP1026B_I3484	-71.0288	0	77.6001	1.09252	malic enzyme
BP1026B_I3486	-68.5674	0	97.8584	1.42719	phosphatidylethanolamine-binding protein
BP1026B_I3487	-46.2976	0	81.5618	1.76168	flavodoxin domain-containing protein
BP1026B_I3490	-100.11	0	196.199	1.95983	lipoprotein
BP1026B_I3492	-36.7191	0	455.848	12.4145	OmpW family outer membrane protein
BP1026B_I3494	-87.9069	5.56525e-09	50.2262	0.571357	transcriptional regulator
BP1026B_I3496	-23.7349	1.5051e-07	48.0009	2.02238	amino acid transporter LysE
BP1026B_I3498	-81.3139	0	145.523	1.78965	hypothetical protein
BP1026B_I3502	-85.7971	0	154.692	1.803	amino acid permease
BP1026B_I3505	-25.3172	0	80.1813	3.16707	phospholipid-binding domain-containing protein
BP1026B_I3506	-91.0325	0	239.309	2.62883	phosphoheptose isomerase
BP1026B_I3511	-107.246	2.07871e-10	56.2409	0.524408	metallo-beta-lactamase superfamily protein
BP1026B_I3512	-56.2604	0.0445297	20.2014	0.359069	AsnC family transcriptional regulator
BP1026B_I3513	-41.1404	2.45413e-10	58.4193	1.42	cation efflux family protein
BP1026B_I3517	-7.52703	2.08566e-12	93.9687	12.4842	pyridoxamine 5'-phosphate oxidase family protein
BP1026B_I3519	-5.11458	0	183.138	35.807	putative extracellular ligand binding protein
BP1026B_I3521	-30.5476	1.9056e-09	55.6635	1.82219	6-aminohexanoate-cyclic-dimer hydrolase
BP1026B_I3522	-3.93711	0	361.269	91.76	dienelactone hydrolase
BP1026B_I3524	-66.8092	6.95222e-12	63.8355	0.955489	hypothetical protein
BP1026B_I3531	-170.539	0	230.275	1.35027	DNA binding protein
BP1026B_I3532	-8.40673	6.95222e-13	94.7839	11.2748	lipoprotein
BP1026B_I3533	-182.846	1.04283e-11	61.3557	0.335559	hypothetical protein
BP1026B_I3547	-84.3906	1.04152e-06	40.2036	0.476399	glycoside hydrolase family protein
BP1026B_I3552	-5.67016	0	312.725	55.1528	cof family hydrolase
BP1026B_I3553	-10.3291	4.06385e-08	59.7219	5.78193	BadF/BadG/BcrA/BcrD family ATPase
BP1026B_I3557	-16.4093	0.00896998	26.4301	1.61068	hypothetical protein
BP1026B_I3558	-4.76289	0	179.347	37.6551	hypothetical protein
BP1026B_I3562	-70.3255	0.0129865	22.3353	0.317599	3-oxoacyl-ACP synthase
BP1026B_I3563	-218.009	7.91649e-09	48.5771	0.222822	short chain dehydrogenase/reductase family oxidoreductase
BP1026B_I3564	-21.0977	0.00238364	28.1838	1.33587	hexapeptide transferase family protein
BP1026B_I3565	-3.22527	0.000329501	74.265	23.0259	Rieske (2Fe-2S) domain-containing protein
BP1026B_I3566	-111.168	0	358.903	3.22846	hypothetical protein
BP1026B_I3567	-8.67847	0	171.599	19.7729	putative outer membrane protein
BP1026B_I3570	-5.78484	0	134.794	23.3012	lipoprotein
BP1026B_I3571	-140.651	2.60708e-10	55.4478	0.394223	hypothetical protein
BP1026B_I3572	-105.488	0.0013375	26.3132	0.249442	CsgG family protein
BP1026B_I3573	-29.7785	0	342.161	11.4902	putative lipoprotein
BP1026B_I3574	-14.2214	0	256.777	18.0557	3-oxoadipate enol-lactone hydrolase family protein
BP1026B_I3576	-43.7023	0	514.796	11.7796	hypothetical protein
BP1026B_I3577	-21.3321	0	130.242	6.10547	hexose oxidase
BP1026B_I3578	-45.1255	0	246.184	5.45553	chitin binding domain-containing protein
BP1026B_I3579	-93.7674	0	396.452	4.22804
BP1026B_I3582	-3.54252	0	446.009	125.902	gp30
BP1026B_I3583	-175.814	0	311.35	1.77091	gp29
BP1026B_I3584	-107.111	0	256.528	2.39497	hypothetical protein
BP1026B_I3585	-35.6651	0	215.419	6.04006	site-specific recombinase, phage integrase family
BP1026B_I3586	-83.1496	0	1448.85	17.4246
BP1026B_I3589	-82.6325	0	118.683	1.43628	Helix-turn-helix domain protein
BP1026B_I3596	-28.8335	4.31166e-05	35.3359	1.22552	Phage terminase, endonuclease subunit
BP1026B_I3598	-29.8883	0	120.352	4.0267	putative bacteriophage protein
BP1026B_I3608	-101.972	0	134.732	1.32126
BP1026B_I3622	-134.498	0	101.095	0.751651	hypothetical protein
BP1026B_I3623	-10.2653	0	144.673	14.0935	gp22, putative phage-encoded membrane protein
BP1026B_I3624	-77.3581	0	121.138	1.56594	putative phage DNA-binding protein
BP1026B_I3625	-123.07	0	87.8217	0.713593	hypothetical protein
BP1026B_I3626	-102.851	0	234.267	2.27773	hypothetical protein
BP1026B_I3636	-74.545	4.86655e-12	64.2568	0.861986	Phage integrase
BP1026B_I3639	-97.2836	0	109.685	1.12748	cytochrome c family protein
BP1026B_I3644	-173.47	0	79.7213	0.45957	Gfo/Idh/MocA family oxidoreductase
BP1026B_I3653	-128.133	0	458.335	3.57702	hypothetical protein
BP1026B_I3655	-33.9907	1.80758e-11	64.5905	1.90024	hypothetical protein
BP1026B_I3658	-196.911	0	135.374	0.687486	hypothetical protein
BP1026B_I3661	-77.5778	0	148.88	1.91911	ethanolamine permease
BP1026B_I3662	-76.479	0	87.7642	1.14756	acyltransferase family protein
BP1026B_I3664	-4.85754	0.000314787	52.703	10.8497	hypothetical protein
BP1026B_I3671	-43.9534	8.23031e-06	37.4011	0.850926	lysine-arginine-ornithine-binding periplasmic protein
BP1026B_I3673	-29.6372	3.82372e-11	63.9089	2.15638	TetR family transcriptional regulator
BP1026B_I3674	-115.158	1.91068e-08	47.4728	0.41224	acyl-CoA dehydrogenase
BP1026B_I3675	-41.3962	0	99.4972	2.40354	long-chain fatty acid CoA ligase (AMP-binding)
BP1026B_I3676	-28.7695	0	140.845	4.89562	putative extracellular ligand binding protein
BP1026B_I3684	-11.7333	0	108.904	9.28166	AMP-binding protein
BP1026B_I3700	-101.269	0	226.544	2.23706	branched-chain amino acid ABC transporter ATP-binding protein
BP1026B_I3701	-7.60597	0	234.207	30.7924	branched-chain amino acid ABC transporter permease/ATP-binding protein
BP1026B_I3702	-34.3354	0	93.4816	2.7226	branched-chain amino acid ABC transporter permease
BP1026B_I3703	-13.7014	0	116.06	8.47068	branched-chain amino acid ABC transporter substrate-binding protein
BP1026B_I3705	-67.1441	0	244.58	3.64262	branched-chain amino acid ABC transporter integral membrane subunit
BP1026B_I3706	-41.4139	6.95222e-13	71.227	1.71988	branched-chain amino acid ABC transporter permease
BP1026B_I3707	-3.52306	0	257.843	73.1871	branched-chain amino acid ABC transporter, periplasmic branched-chain amino acid-binding protein
BP1026B_I3708	-66.106	0	76.9969	1.16475	branched-chain amino acid ABC transporter ATP-binding subunit
BP1026B_I3710	-42.8346	5.99601e-08	47.2639	1.1034	oxidoreductase, GMC family protein
BP1026B_I3712	-130.102	0.00335686	24.4479	0.187913	LysR family transcriptional regulator
BP1026B_I3713	-174.056	0	181.707	1.04396	hypothetical protein
BP1026B_I3714	-49.6967	0	237.423	4.77745	adenylate cyclase
BP1026B_I3720	-19.6788	0	127.746	6.49154	sensor histidine kinase
BP1026B_I3721	-78.3627	0	361.676	4.6154	SET domain-containing protein
BP1026B_I3724	-106.367	0	126.239	1.18682	MarR family transcriptional regulator
BP1026B_II0001	-31.5252	0	130.148	4.12839	hypothetical protein
BP1026B_II0003	-5.39162	0.0211641	35.8992	6.65833	hypothetical protein
BP1026B_II0009	-83.6874	0	147.431	1.76168	hypothetical protein
BP1026B_II0011	-69.6223	5.56177e-12	64.132	0.921141	LysR family transcriptional regulator
BP1026B_II0012	-114.279	0	162.276	1.42	tartrate dehydrogenase
BP1026B_II0013	-15.7338	0	231.556	14.7171	hypothetical protein
BP1026B_II0015	-11.0283	0	131.515	11.9252	glutathione S-transferase
BP1026B_II0017	-141.53	0	77.2746	0.545994	patatin-like phospholipase
BP1026B_II0018	-95.5788	0	226.22	2.36684	3-hydroxybutyrate dehydrogenase
BP1026B_II0022	-21.8009	0	89.0581	4.08506	siderophore-interacting protein
BP1026B_II0025	-4.79141	0	366.866	76.5675	hypothetical protein
BP1026B_II0026	-80.1468	0	461.364	5.75649	hypothetical protein
BP1026B_II0027	-5.27441	6.01021e-07	70.5913	13.3837	hypothetical protein
BP1026B_II0029	-65.1683	0	166.99	2.56245	hypothetical protein
BP1026B_II0031	-33.2093	1.00599e-09	56.541	1.70257	chromosome replication initiation inhibitor protein
BP1026B_II0032	-45.7116	0.0443668	20.4519	0.447412	Crp/FNR family transcriptional regulator
BP1026B_II0033	-87.9069	0	127.068	1.44548	universal stress protein
BP1026B_II0034	-45.7116	5.75365e-05	33.4667	0.732128	hypothetical protein
BP1026B_II0035	-32.8186	0.042379	21.0639	0.641828	NAD-dependent aldehyde dehydrogenase
BP1026B_II0036	-94.9394	0	204.539	2.15442	gluconolactonase
BP1026B_II0039	-77.9974	0	157.036	2.01335	serine O-acetyltransferase
BP1026B_II0040	-41.8756	0	96.8941	2.31385	pteridine reductase 1
BP1026B_II0047	-101.972	1.39044e-12	65.8231	0.645502	3-oxoadipate enol-lactonase
BP1026B_II0049	-31.2328	1.04283e-11	66.2215	2.12026	4-hydroxybenzoate transporter
BP1026B_II0050	-59.7767	0	162.402	2.71681	hypothetical protein
BP1026B_II0051	-117.39	0	417.622	3.55757	LysE family protein
BP1026B_II0052	-32.3227	0	136.925	4.23619	hypothetical protein
BP1026B_II0053	-8.82976	0	218.177	24.7093	hypothetical protein
BP1026B_II0054	-12.1251	4.78491e-07	51.3539	4.23534	major facilitator family transporter
BP1026B_II0055	-63.1029	0	920.434	14.5862	hypothetical protein
BP1026B_II0058	-36.9209	2.80174e-10	58.6302	1.588	hypothetical protein
BP1026B_II0060	-123.656	0	414.116	3.34894	plastocyanin/azurin family copper binding protein
BP1026B_II0062	-307.674	0	619.456	2.01335	hypothetical protein
BP1026B_II0063	-4.37772	0.00035877	56.1908	12.8356	excinuclease ABC, subunit A, form 2
BP1026B_II0065	-143.163	0	649.361	4.53583	hypothetical protein
BP1026B_II0066	-63.293	5.68309e-08	46.3386	0.732128
BP1026B_II0071	-70.3255	0	88.4938	1.25835	C4-dicarboxylate transport transcriptional response regulator
BP1026B_II0072	-450.083	0	329.519	0.732128	hypothetical protein
BP1026B_II0074	-49.7553	0	173.142	3.47987	hypothetical protein
BP1026B_II0076	-8.03416	0	204.184	25.4144	phospholipase C
BP1026B_II0077	-187.535	0	259.969	1.38624	transposase
BP1026B_II0078	-12.0153	0	421.596	35.0882	hypothetical protein
BP1026B_II0079	-76.3032	0	230.027	3.01464	ABC transporter membrane protein
BP1026B_II0080	-211.856	0	416.62	1.96653	ABC transport system, exported substrate-binding protein
BP1026B_II0083	-52.7441	4.55231e-09	51.7458	0.981071	hypothetical protein
BP1026B_II0084	-131.86	0	192.66	1.46109	hypothetical protein
BP1026B_II0093	-70.8278	0	180.322	2.54592	hypothetical protein
BP1026B_II0094	-82.0464	0	247.783	3.02003	hypothetical protein
BP1026B_II0096	-4.04458	0	186.636	46.1447	hypothetical protein
BP1026B_II0097	-20.6581	3.9141e-10	61.6995	2.98669	hypothetical protein
BP1026B_II0098	-91.8627	0	227.633	2.47797	frimbrial protein
BP1026B_II0099	-140.651	5.24391e-05	32.2319	0.229162	chaperone protein EcpD precursor
BP1026B_II0100	-104.082	0	139.869	1.34383	outer membrane usher protein
BP1026B_II0102	-39.638	0	174.326	4.39796	major fimbrial subunit protein
BP1026B_II0112	-12.0558	8.44377e-07	50.0782	4.15386	hypothetical protein
BP1026B_II0116	-5.56513	1.34525e-09	87.9546	15.8046	hypothetical protein
BP1026B_II0117	-6.48692	9.48947e-07	61.8373	9.53261	hypothetical protein
BP1026B_II0126	-3.27064	0	239.238	73.1472	two-component system sensor protein
BP1026B_II0128	-42.1953	0	246.848	5.85012	hypothetical protein
BP1026B_II0129	-137.135	0	266.58	1.94393	hypothetical protein
BP1026B_II0131	-109.005	0	696.856	6.39291	hypothetical protein
BP1026B_II0133	-77.3581	6.18747e-11	59.1987	0.765256	DNA-binding response regulator
BP1026B_II0136	-68.5674	2.08566e-12	66.3589	0.967792	periplasmic chaperone protein
BP1026B_II0137	-5.25421	0	1120.41	213.24	hypothetical protein
BP1026B_II0138	-218.009	0	227.593	1.04396	hypothetical protein
BP1026B_II0139	-57.6669	0	371.108	6.43537	hypothetical protein
BP1026B_II0140	-72.9627	0	142.448	1.95234	DNA-binding response regulator
BP1026B_II0142	-4.34908	2.07871e-07	84.3133	19.3865	MFS transporter
BP1026B_II0145	-63.7325	0	70.795	1.11081	transcriptional regulator
BP1026B_II0147	-32.0053	0	94.4539	2.9512	peptide synthase protein
BP1026B_II0149	-25.3172	0	87.2922	3.44794	dehydratase
BP1026B_II0151	-21.9206	0	369.938	16.8763	LysR family transcriptional regulator
BP1026B_II0152	-129.098	0	383.038	2.96705	hypothetical protein
BP1026B_II0154	-103.73	0	248.837	2.39889	hypothetical protein
BP1026B_II0155	-26.3721	0	146.232	5.54497	hypothetical protein
BP1026B_II0156	-8.17017	0	289.997	35.4947	lipoprotein
BP1026B_II0157	-4.05448	0.0058794	48.6947	12.0101	mercuric reductase
BP1026B_II0158	-62.4139	1.45133e-07	44.5381	0.713593	sugar ABC transporter substrate-binding protein
BP1026B_II0160	-20.3442	0.000480495	31.7318	1.55975	ribose ABC transporter ATP-binding protein
BP1026B_II0161	-4.5644	2.44678e-05	64.1739	14.0597	ROK family transcriptional regulator
BP1026B_II0162	-17.5814	0	113.736	6.46913	hypothetical protein
BP1026B_II0164	-29.4612	0	333.298	11.3131	amylase
BP1026B_II0166	-79.5069	0	384.181	4.83205	hypothetical protein
BP1026B_II0167	-111.349	0	214.971	1.93061	major facilitator family transporter
BP1026B_II0170	-90.4185	0	127.888	1.4144	hypothetical protein
BP1026B_II0171	-64.5884	0	180.159	2.78933	fatty acid desaturase domain-containing protein
BP1026B_II0172	-116.037	0	88.9994	0.766991	surface antigen protein
BP1026B_II0175	-45.7116	0	74.5738	1.6314	LysR family transcriptional regulator
BP1026B_II0181	-51.3376	4.18127e-08	47.4443	0.924162	pyoverdine chromophore biosynthetic protein PvcB
BP1026B_II0182	-46.9526	0	90.9037	1.93607	pyoverdin chromophore biosynthetic protein PvcC
BP1026B_II0184	-21.0977	1.35755e-06	44.0502	2.08792	quinone oxidoreductase
BP1026B_II0185	-141.091	0	205.924	1.45952	dioxygenase
BP1026B_II0186	-29.7505	0	532.925	17.9132	LysR family regulatory protein
BP1026B_II0208	-126.586	0	178.683	1.41155	hypothetical protein
BP1026B_II0210	-65.6371	3.26208e-07	42.8597	0.652979	quinone reductase
BP1026B_II0212	-65.0511	3.22881e-05	33.9554	0.52198	O-acetylhomoserine sulfhydrylase
BP1026B_II0215	-14.0651	0.00442668	28.8329	2.04996	hypothetical protein
BP1026B_II0216	-104.986	0	91.6576	0.873046	hypothetical protein
BP1026B_II0217	-78.865	0	92.9	1.17796	urea amidolyase-like protein
BP1026B_II0218	-73.6743	0	298.697	4.05428	allophanate hydrolase, subunit 1
BP1026B_II0219	-90.0167	1.56008e-09	52.6409	0.584791	acetyl-CoA carboxylase biotin carboxylase subunit
BP1026B_II0221	-11.4279	0.00013427	38.6058	3.37821	hypothetical protein
BP1026B_II0226	-6.26069	0.000716477	43.1311	6.8892	lipoprotein
BP1026B_II0227	-18.6156	0	98.5654	5.29478	methyl-accepting chemotaxis protein I
BP1026B_II0233	-167.375	0	318.769	1.90452	hypothetical protein
BP1026B_II0234	-46.8837	0	371.674	7.92757	hypothetical protein
BP1026B_II0235	-218.009	6.39604e-11	57.6996	0.264666	hypothetical protein
BP1026B_II0236	-16.4093	0	112.697	6.86788	hypothetical protein
BP1026B_II0241	-72.9627	1.13875e-07	44.7086	0.612759	N-acylglucosamine 2-epimerase
BP1026B_II0242	-67.1999	0	146.961	2.18692	MgtC family protein
BP1026B_II0244	-175.814	0	571.806	3.25234	hypothetical protein
BP1026B_II0245	-94.9394	0	173.77	1.83032	acetyltransferase
BP1026B_II0249	-100.214	0	154.779	1.54449
BP1026B_II0250	-50.2422	0	310.721	6.18447	hypothetical protein
BP1026B_II0251	-34.4595	0.000550608	29.6356	0.860013	hypothetical protein
BP1026B_II0253	-91.4232	0	176.758	1.9334	type I phosphodiesterase/nucleotide pyrophosphatase family protein
BP1026B_II0254	-9.76743	0	114.361	11.7084	glyoxalase/bleomycin resistance protein/dioxygenase family protein
BP1026B_II0259	-28.1302	0.00138984	28.318	1.00668	hypothetical protein
BP1026B_II0261	-48.3488	0	97.3431	2.01335	cyanide-insensitive terminal oxidase
BP1026B_II0266	-42.7363	0	154.284	3.61015	hypothetical protein
BP1026B_II0271	-21.8266	0	131.035	6.00345	TonB-dependent heme/hemoglobin receptor family protein
BP1026B_II0274	-14.3502	0	105.767	7.37043	ABC transporter membrane protein
BP1026B_II0276	-69.5078	0	464.166	6.6779	ABC transporter substrate-binding protein
BP1026B_II0278	-142.66	0	309.32	2.16823	hypothetical protein
BP1026B_II0283	-3.04314	0	221.731	72.8627	ribose ABC transport system, ATP-binding protein
BP1026B_II0284	-95.379	0	250.817	2.62968	LacI family transcriptional regulator
BP1026B_II0292	-119.944	0	482.979	4.0267	outer membrane porin
BP1026B_II0293	-84.8302	0	141.695	1.67034	D-methionine-binding lipoprotein metQ
BP1026B_II0294	-5.45566	0	160.393	29.3993	succinylglutamate desuccinylase
BP1026B_II0297	-63.9962	0	91.1039	1.42358	peptidase
BP1026B_II0299	-47.7627	0	72.4458	1.51679	major facilitator family transporter
BP1026B_II0300	-5.98717	2.08566e-12	104.069	17.3819	TetR family transcriptional regulator
BP1026B_II0301	-51.3376	8.13409e-10	55.2309	1.07584	IclR family transcriptional regulator
BP1026B_II0304	-3.51628	3.24926e-08	109.346	31.0971	O-methyltransferase family protein
BP1026B_II0305	-6.80944	0	437.129	64.1945	hypothetical protein
BP1026B_II0307	-21.757	8.18047e-06	40.0498	1.84078	succinate-semialdehyde dehydrogenase
BP1026B_II0310	-7.26525	0	107.532	14.8009	C4-dicarboxylate anaerobic carrier family protein
BP1026B_II0311	-16.5265	9.47286e-05	36.3931	2.2021	IclR family transcriptional regulator
BP1026B_II0312	-213.614	0	317.947	1.48842	N-formylglutamate amidohydrolase
BP1026B_II0314	-22.2697	0.00363278	27.0956	1.2167	hypothetical protein
BP1026B_II0316	-37.6242	0	127.772	3.39602	hypothetical protein
BP1026B_II0317	-37.1721	1.38474e-06	41.4371	1.11474	lipoprotein
BP1026B_II0325	-140.651	6.99763e-06	36.0411	0.256245	GntR family transcriptional regulator
BP1026B_II0327	-73.8418	5.52882e-07	41.6275	0.563739	auxin efflux carrier
BP1026B_II0329	-21.6837	0.0134642	24.4479	1.12748	malonyl CoA-acyl carrier protein transacylase
BP1026B_II0330	-135.963	0	159.682	1.17446	hypothetical protein
BP1026B_II0331	-22.8558	0	78.9707	3.45517	fatty-acid-CoA ligase
BP1026B_II0332	-26.1209	0	122.711	4.69782	diaminopimelate decarboxylase
BP1026B_II0334	-43.2502	6.95222e-13	69.2665	1.60153	ketol-acid reductoisomerase
BP1026B_II0336	-102.851	8.19875e-09	49.2409	0.478759	gamma-aminobutyraldehyde dehydrogenase
BP1026B_II0339	-41.1404	0	134.06	3.2586	hypothetical protein
BP1026B_II0340	-7.97461	7.62696e-06	50.9924	6.39435	thiotemplate mechanism natural product synthetase
BP1026B_II0341	-6.49281	0	678.447	104.492	ATP-dependent transcription regulator LuxR
BP1026B_II0342	-24.2623	9.45571e-08	48.8486	2.01335	D-methionine-binding lipoprotein MetQ
BP1026B_II0344	-34.2837	3.70553e-10	58.4193	1.704	ABC transporter ATP-binding protein
BP1026B_II0346	-128.93	0	128.264	0.994833	hypothetical protein
BP1026B_II0347	-38.1767	9.1431e-06	37.569	0.984082	monooxygenase
BP1026B_II0348	-39.1814	3.89324e-11	62.3453	1.5912	hypothetical protein
BP1026B_II0351	-62.8534	0	105.377	1.67655	hypothetical protein
BP1026B_II0352	-87.4674	0	82.5251	0.943496	iron-sulfur cluster binding protein
BP1026B_II0355	-17.1062	0	244.388	14.2865	hypothetical protein
BP1026B_II0357	-89.8003	0	152.694	1.70037	major facilitator family transporter
BP1026B_II0366	-47.1441	0	240.798	5.1077	AraC family transcriptional regulator
BP1026B_II0368	-64.172	4.70192e-08	46.679	0.727405	transposase
BP1026B_II0370	-62.7906	0	86.9412	1.38462	shikimate 5-dehydrogenase
BP1026B_II0372	-10.2864	6.95222e-13	86.5307	8.41213	major facilitator superfamily transporter phthalate permease
BP1026B_II0373	-91.0325	0	124.829	1.37126	2-aminoethylphosphonate--pyruvate transaminase
BP1026B_II0374	-22.68	3.47611e-12	70.8342	3.12321	ABC transporter substrate-binding protein
BP1026B_II0375	-7.21488	0	150.024	20.7936	ABC transporter ATP-binding protein
BP1026B_II0376	-6.61887	0	220.809	33.3605	2-aminoethylphosphonate ABC transporter permease
BP1026B_II0377	-54.5023	0	86.2457	1.58242	ABC transporter membrane protein
BP1026B_II0378	-54.1201	0	169.498	3.13188	phosphonoacetate hydrolase
BP1026B_II0379	-16.5585	0	106.516	6.4327	aldehyde dehydrogenase family protein
BP1026B_II0380	-120.558	0	258.556	2.14466	hypothetical protein
BP1026B_II0390	-42.1953	0.00342421	25.5776	0.606171	hypothetical protein
BP1026B_II0391	-186.363	0	173.94	0.933342	hypothetical protein
BP1026B_II0392	-210.195	0	339.636	1.61581	aldo/keto reductase family oxidoreductase
BP1026B_II0393	-235.59	2.7934e-09	50.4986	0.214349	3-hydroxybutyrate dehydrogenase
BP1026B_II0396	-19.1797	1.39044e-10	64.6389	3.37018	19 kDa periplasmic protein
BP1026B_II0397	-450.083	0	90.2951	0.200619	FTR1 family iron permease
BP1026B_II0398	-66.8092	6.95222e-13	68.4781	1.02498	hypothetical protein
BP1026B_II0399	-27.8105	2.11965e-05	36.9286	1.32786	nitrogen fixation protein VnfA
BP1026B_II0402	-242.623	0	427.425	1.76168	hypothetical protein
BP1026B_II0403	-114.279	0	159.07	1.39195	hypothetical protein
BP1026B_II0404	-200.428	0	278.985	1.39195	hypothetical protein
BP1026B_II0405	-48.6869	0	490.456	10.0737	Pirin-like protein
BP1026B_II0406	-79.1162	5.05426e-10	55.0628	0.695974	LysR family transcriptional regulator
BP1026B_II0411	-40.2773	0	85.8298	2.13097	glutamate racemase
BP1026B_II0414	-26.9581	0.00517345	25.7582	0.955489	hypothetical protein
BP1026B_II0417	-5.12542	0	402.695	78.5683	hypothetical protein
BP1026B_II0418	-3.38289	0	516.214	152.595	sodium:solute symporter family protein
BP1026B_II0420	-59.7767	2.4145e-09	52.6538	0.880842	hypothetical protein
BP1026B_II0421	-4.88016	0	443.949	90.97	hypothetical protein
BP1026B_II0423	-5.73615	0	488.756	85.2063	hypothetical protein
BP1026B_II0425	-75.3488	0	265.481	3.52337	hypothetical protein
BP1026B_II0430	-9.04185	0.000939741	36.4089	4.0267	hypothetical protein
BP1026B_II0431	-133.618	0	89.1431	0.667146	hypothetical protein
BP1026B_II0433	-16.3858	0	240.556	14.6807	hypothetical protein
BP1026B_II0434	-43.4908	0	173.171	3.9818	hypothetical protein
BP1026B_II0437	-68.1559	0	488.065	7.161	hypothetical protein
BP1026B_II0438	-182.846	2.18209e-07	42.4187	0.231991	Integrase
BP1026B_II0446	-222.404	0	759.866	3.4166	hypothetical protein
BP1026B_II0450	-6.3024	0	1048.68	166.394	transposase
BP1026B_II0453	-21.5793	0	285.547	13.2324	glycerophosphoryl diester phosphodiesterase family protein
BP1026B_II0454	-84.3906	0	139.924	1.65805	hypothetical protein
BP1026B_II0456	-124.828	0	178.907	1.43323	hypothetical protein
BP1026B_II0458	-23.107	0	129.935	5.62321	hypothetical protein
BP1026B_II0459	-78.1039	0	629.003	8.05341	hypothetical protein
BP1026B_II0462	-8.69063	0	105.535	12.1436	acetolactate synthase large subunit
BP1026B_II0467	-50.5065	0	333.188	6.59694	hypothetical protein
BP1026B_II0468	-3.58533	6.95222e-13	157.23	43.8537	capsule polysaccharide export system periplasmic protein
BP1026B_II0469	-67.4486	0	103.019	1.52737	transport-related membrane protein
BP1026B_II0473	-4.11662	1.45158e-06	80.3619	19.5214	perosamine synthetase
BP1026B_II0474	-74.2325	0	83.3251	1.12249	hypothetical protein
BP1026B_II0475	-99.8622	0	161.771	1.61994	glycosyl transferase family protein
BP1026B_II0478	-123.07	0	162.29	1.31869	galactoside O-acetyltransferase
BP1026B_II0479	-8.91933	0	118.14	13.2454	Rhamnosyl transferase
BP1026B_II0480	-12.4422	0	234.473	18.845	hypothetical protein
BP1026B_II0485	-37.8	0	97.4139	2.57709	cyclic nucleotide-binding domain-containing protein
BP1026B_II0487	-32.5256	0.00817371	24.3667	0.749154	AraC family transcriptional regulator
BP1026B_II0488	-76.772	3.47611e-12	64.7571	0.843499	major facilitator family transporter
BP1026B_II0489	-73.8418	6.95222e-13	68.4662	0.927202	LysR family transcriptional regulator
BP1026B_II0490	-3.62548	6.25699e-12	143.692	39.634	isochorismatase superfamily hydrolase
BP1026B_II0492	-66.069	0	111.796	1.69211	amidohydrolase
BP1026B_II0497	-130.102	0	666.76	5.1249
BP1026B_II0499	-41.7265	0	174.674	4.18618	NAD(P)H-flavin oxidoreductase
BP1026B_II0500	-146.98	0	328.804	2.23706	hypothetical protein
BP1026B_II0501	-54.1506	6.95222e-13	68.5996	1.26683	GntR family transcriptional regulator
BP1026B_II0503	-47.1595	0	120.844	2.56245	peptidase
BP1026B_II0509	-110.177	2.85313e-05	33.5734	0.304724	copper tolerance protein
BP1026B_II0510	-39.1814	2.14712e-05	35.7908	0.913465	multicopper oxidase
BP1026B_II0511	-43.9534	4.24025e-06	38.716	0.880842	RND family efflux transporter MFP subunit
BP1026B_II0515	-55.479	4.17133e-12	65.3088	1.17718	oxidoreductase
BP1026B_II0517	-52.093	0	151.029	2.89923	hypothetical protein
BP1026B_II0521	-3.97132	0.0041823	50.8815	12.8122	putrescine ABC transport system, binding exported protein
BP1026B_II0523	-133.97	0	169.717	1.26683	glutamine synthetase
BP1026B_II0525	-80.8743	0	134.094	1.65805	hypothetical protein
BP1026B_II0526	-99.2371	0	273.638	2.75742	aldehyde dehydrogenase-like protein
BP1026B_II0527	-6.53808	0.000119023	47.4626	7.25941	aldehyde dehydrogenase family protein
BP1026B_II0529	-52.7441	0	172.37	3.26805	hypothetical protein
BP1026B_II0530	-17.4056	0	202.313	11.6235	co-chaperonin GroES
BP1026B_II0531	-47.605	1.2514e-11	63.7802	1.33978	chaperonin GroEL
BP1026B_II0532	-71.4976	0	81.1529	1.13504	hypothetical protein
BP1026B_II0533	-67.0386	0	205.733	3.06887	ribonucleotide reductase, coenzyme B12-dependent
BP1026B_II0535	-31.0793	0	100.21	3.22434	2-aminobenzoate-CoA ligase
BP1026B_II0536	-70.3255	1.39044e-12	66.7428	0.949055	hypothetical protein
BP1026B_II0538	-75.4965	0	217.275	2.87794	3-oxoacyl-ACP synthase
BP1026B_II0539	-100.565	0	95.4422	0.949055	metallo-beta lactamase-related protein
BP1026B_II0540	-13.6556	0	149.988	10.9836	polyketide synthase
BP1026B_II0541	-53.4767	0	101.619	1.90024	hypothetical protein
BP1026B_II0548	-34.4595	0	212.308	6.16108	chitin binding domain-containing protein
BP1026B_II0549	-265.479	0	178.167	0.671117	hypothetical protein
BP1026B_II0551	-11.6984	8.13409e-11	72.6549	6.21068	hypothetical protein
BP1026B_II0552	-50.4	0.00164246	26.7201	0.530162	transglutaminase-like superfamily protein
BP1026B_II0553	-25.2279	0	285.344	11.3107	hypothetical protein
BP1026B_II0556	-3.77587	4.15102e-07	91.6652	24.2766	transglutaminase domain-containing protein
BP1026B_II0557	-100.8	6.95222e-13	68.0536	0.675136	GntR family transcriptional regulator
BP1026B_II0559	-78.2371	1.00884e-08	49.2797	0.629876	hypothetical protein
BP1026B_II0560	-26.5674	9.83043e-10	57.8514	2.17753	DJ-1/PfpI family protein
BP1026B_II0563	-91.4232	1.81453e-09	52.3236	0.572323	3-phosphonopyruvate decarboxylase
BP1026B_II0564	-22.1525	0.0386717	22.1816	1.00131	phosphoenolpyruvate phosphomutase
BP1026B_II0566	-43.0744	1.63377e-10	59.0461	1.37079	hypothetical protein
BP1026B_II0567	-47.4697	8.71833e-07	41.6506	0.877414	2OG-Fe(II) oxygenase
BP1026B_II0569	-23.5981	0	118.543	5.02341	acetyl-CoA hydrolase/transferase
BP1026B_II0596	-48.0558	0.00538717	24.4797	0.509402	rhamnosyltransferase II
BP1026B_II0599	-64.5237	0	131.553	2.03884	levanase
BP1026B_II0600	-41.9556	0	420.479	10.022	levansucrase precursor
BP1026B_II0604	-123.07	3.43081e-06	37.5022	0.304724	AraC family transcriptional regulator
BP1026B_II0605	-72.6697	1.33483e-10	57.8354	0.795866	serine hydroxymethyltransferase
BP1026B_II0607	-3.67702	0	203.794	55.4237	V4R domain-containing protein
BP1026B_II0608	-8.68305	0.0020797	34.8624	4.015	NADH:flavin oxidoreductase
BP1026B_II0609	-4.32772	0	405.097	93.6052	iron-sulfur cluster binding protein
BP1026B_II0611	-15.3061	1.97916e-08	55.9875	3.65785	electron transfer flavoprotein subunit beta
BP1026B_II0613	-109.708	0	74.6939	0.680844	iron-sulfur Rieske protein
BP1026B_II0615	-18.9338	0.0122496	25.1374	1.32765	hypothetical protein
BP1026B_II0618	-21.7814	0	170.673	7.83575	choline sulfatase
BP1026B_II0619	-137.135	2.98431e-08	46.4313	0.338582	glycine betaine ABC transporter substrate-binding protein
BP1026B_II0621	-19.2043	0.000156885	34.4109	1.79183	aminopeptidase
BP1026B_II0622	-9.76743	3.61515e-11	78.5226	8.03923	metallopeptidase domain-containing protein
BP1026B_II0623	-50.986	1.09529e-05	36.4988	0.715859	AraC family transcriptional regulator
BP1026B_II0627	-98.4557	0	137.896	1.40059	hypothetical protein
BP1026B_II0628	-44.8325	0	121.802	2.71681	3-hydroxybutyryl-CoA dehydrogenase
BP1026B_II0631	-21.0977	6.78112e-08	50.4575	2.39162	short chain dehydrogenase/reductase family oxidoreductase
BP1026B_II0640	-106.242	0	202.047	1.90177	hypothetical protein
BP1026B_II0654	-87.0278	2.42577e-08	47.4019	0.544675	hypothetical protein
BP1026B_II0656	-117.148	0	193.937	1.65549	sigma-54 activated regulatory protein
BP1026B_II0658	-81.4604	0	287.015	3.52337	hypothetical protein
BP1026B_II0660	-50.1069	0	118.936	2.37364	hypothetical protein
BP1026B_II0663	-111.935	0	174.475	1.55872	permease
BP1026B_II0664	-30.6765	0	300.307	9.78947	hypothetical protein
BP1026B_II0666	-74.6232	0	272.383	3.65011	hypothetical protein
BP1026B_II0667	-8.96083	0	438.038	48.8836	hypothetical protein
BP1026B_II0668	-37.5069	0	88.1005	2.34891
BP1026B_II0669	-94.5487	0	198.226	2.09655	hypothetical protein
BP1026B_II0670	-40.6325	1.39044e-12	68.7184	1.69122	LysR family regulatory protein
BP1026B_II0671	-172.298	2.98945e-11	59.3467	0.344443	aldehyde dehydrogenase family protein
BP1026B_II0672	-27.8597	2.78089e-12	69.6836	2.50123	TauD/TfdA family dioxygenase
BP1026B_II0673	-147.684	1.32092e-11	61.0672	0.4135	thiamine pyrophosphate enzyme family protein
BP1026B_II0674	-202.186	0	74.9868	0.370881	Phosphoenolpyruvate phosphomutase
BP1026B_II0676	-9.46046	0.000488627	37.5202	3.966	short chain dehydrogenase
BP1026B_II0681	-103.144	4.1e-08	46.1479	0.447412	acyl-CoA dehydrogenase
BP1026B_II0683	-12.9247	1.81736e-06	47.4626	3.67224	AMP-binding protein
BP1026B_II0691	-26.5975	0	242.642	9.12274	ribonuclease T2 family protein
BP1026B_II0694	-99.6278	0	163.585	1.64196	hypothetical protein
BP1026B_II0695	-192.391	0	320.34	1.66505	DNA-binding response regulator
BP1026B_II0696	-108.502	0	230.198	2.1216	sensor histidine kinase
BP1026B_II0697	-18.7278	0	431.224	23.0259	putative patatin-like phospholipase
BP1026B_II0698	-46.8837	0.0165233	22.3353	0.476399	rod shape-determining protein MreB
BP1026B_II0700	-137.135	0	78.4854	0.572323	HD domain-containing protein
BP1026B_II0704	-3.32748	0	310.554	93.3301	terpene cyclase
BP1026B_II0706	-88.2976	0	203.632	2.3062	glutathione S-transferase-like protein
BP1026B_II0707	-182.846	0	217.463	1.18932	hypothetical protein
BP1026B_II0711	-65.0511	4.80207e-05	33.1872	0.510171	response regulator protein
BP1026B_II0712	-7.87646	5.08902e-10	77.3565	9.82123	DNA-binding protein
BP1026B_II0713	-12.5581	8.22864e-08	55.0628	4.38463	hypothetical protein
BP1026B_II0714	-4.47526	0.00119474	50.9204	11.3782	hypothetical protein
BP1026B_II0715	-80.8743	0.00032674	29.2256	0.361371	Rhodanese-related sulfurtransferase
BP1026B_II0719	-115.535	0	376.793	3.2613	hypothetical protein
BP1026B_II0720	-126.586	4.47045e-06	36.9748	0.292093	hypothetical protein
BP1026B_II0721	-147.684	0	187.09	1.26683	insertion element membrane protein
BP1026B_II0723	-95.9943	0	82.6194	0.86067	x-prolyl-dipeptidyl aminopeptidase
BP1026B_II0724	-91.4232	0	71.5816	0.78297	hypothetical protein
BP1026B_II0725	-18.7465	0	304.781	16.258	serine-type carboxypeptidase family protein
BP1026B_II0728	-24.534	0	845.214	34.4507	transposase B
BP1026B_II0729	-203.944	0	85.1638	0.417584	hypothetical protein
BP1026B_II0730	-109.005	0	101.494	0.9311	hypothetical protein
BP1026B_II0732	-87.9069	2.38461e-10	56.3142	0.640612	transposase
BP1026B_II0734	-140.651	0	120.137	0.854149	hypothetical protein
BP1026B_II0737	-164.763	0	414.128	2.51348	hypothetical protein
BP1026B_II0738	-8.73291	0	350.708	40.1593	alpha-ketoglutarate-dependent taurine dioxygenase
BP1026B_II0739	-8.49386	0	180.441	21.2437	peptidase
BP1026B_II0742	-88.6883	0	101.421	1.14357
BP1026B_II0743	-76.3813	0	166.323	2.17753	EmrB/QacA family drug resistance transporter
BP1026B_II0744	-4.20336	5.46444e-10	109.463	26.0417	trehalase
BP1026B_II0745	-112.081	0	223.662	1.99553	hypothetical protein
BP1026B_II0746	-32.8186	0	264.301	8.05341	cytochrome c oxidase, subunit III family protein
BP1026B_II0749	-94.6464	0	232.825	2.45995	hypothetical protein
BP1026B_II0751	-7.23939	0	171.306	23.6631	two-component system response regulator
BP1026B_II0754	-7.49577	0	216.468	28.8786	AraC family transcription regulator
BP1026B_II0757	-35.7488	0.000629312	29.2779	0.818991	acyl-CoA dehydrogenase domain-containing protein
BP1026B_II0759	-24.0994	0	121.885	5.05761	monooxygenase
BP1026B_II0762	-4.12664	0	12293.2	2978.98	MipA family MltA-interacting protein
BP1026B_II0765	-76.9185	0	150.824	1.96083	4-hydroxyphenylacetate degradation bifunctional isomerase/decarboxylase, subunit A
BP1026B_II0772	-53.9162	0.000223545	30.4963	0.565624	zinc-binding dehydrogenase family oxidoreductase
BP1026B_II0776	-51.7852	1.20343e-09	54.4282	1.05104	transmembrane ABC transporter protein
BP1026B_II0777	-11.6937	0	312.356	26.7116	periplasmic solute-binding protein
BP1026B_II0780	-53.9162	0.000137541	31.4428	0.583178	MOSC domain-containing protein
BP1026B_II0782	-35.3581	0	89.4736	2.5305	outer membrane porin
BP1026B_II0784	-11.8826	3.89324e-11	74.1456	6.23985	enoyl-CoA hydratase
BP1026B_II0787	-64.4651	0.00157758	26.4622	0.410489	hypothetical protein
BP1026B_II0788	-145.925	5.60279e-09	49.5565	0.339602	hypothetical protein
BP1026B_II0789	-77.3581	6.86879e-10	54.5122	0.704673	hypothetical protein
BP1026B_II0790	-35.6023	0	117.199	3.2919	hydrolase alpha/beta fold domain-containing protein
BP1026B_II0791	-19.7791	0	103.482	5.23191	hypothetical protein
BP1026B_II0792	-90.0167	0	354.041	3.93306	TetR family transcriptional regulator
BP1026B_II0793	-42.6976	0	74.2256	1.7384	peptidase
BP1026B_II0794	-40.6325	7.13993e-10	56.3265	1.38624	NADH:flavin oxidoreductase
BP1026B_II0795	-39.1479	0	130.33	3.32916	enoyl-ACP reductase
BP1026B_II0796	-50.986	1.19578e-09	54.4887	1.0687	hypothetical protein
BP1026B_II0798	-339.321	0	579.661	1.7083	osmotically-inducible lipoprotein OsmE
BP1026B_II0799	-43.9534	0	74.8023	1.70185	D-beta-hydroxybutyrate dehydrogenase
BP1026B_II0800	-39.9976	2.0159e-05	35.862	0.896602	GntR family transcriptional regulator
BP1026B_II0803	-41.3162	0.000296317	30.4465	0.736913	cyclic nucleotide-binding domain-containing protein
BP1026B_II0807	-34.56	0	103.948	3.00775	beta 1,3 glucan synthase catalytic subunit
BP1026B_II0809	-4.00017	0.00903124	47.5436	11.8854	hypothetical protein
BP1026B_II0813	-94.9394	0.031526	20.4279	0.215167	hypothetical protein
BP1026B_II0814	-9.12331	8.97065e-08	60.0306	6.57991	LysR family regulatory protein
BP1026B_II0816	-70.9116	0	94.8038	1.33693	methylmalonate-semialdehyde dehydrogenase
BP1026B_II0818	-117.444	0	146.477	1.24721	hypothetical protein
BP1026B_II0819	-42.7913	0	346.293	8.0926	secretory lipase family protein
BP1026B_II0821	-4.63453	0	202.017	43.5896	outer membrane porin protein
BP1026B_II0823	-48.0558	0	83.7863	1.74352	LuxR family transcriptional regulator
BP1026B_II0827	-13.5377	0	209.088	15.4449	hypothetical protein
BP1026B_II0829	-167.375	0	139.993	0.836407	LysR family transcriptional regulator
BP1026B_II0836	-56.5801	0	78.6682	1.39039	membrane protein
BP1026B_II0839	-174.056	0	246.331	1.41524	GntR family transcriptional regulator
BP1026B_II0841	-11.2237	0	579.995	51.676	hypothetical protein
BP1026B_II0846	-97.2836	0	77.243	0.793998	GerE family regulatory protein
BP1026B_II0847	-67.5906	0	210.387	3.11267	LigA protein
BP1026B_II0849	-64.4651	6.95222e-13	67.717	1.05044	MarR family regulatory protein
BP1026B_II0851	-86.1488	0	277.516	3.22136	hypothetical protein
BP1026B_II0854	-19.9256	6.97398e-07	45.8482	2.30097	hypothetical protein
BP1026B_II0855	-6.84748	0.000348099	43.3986	6.33789	hypothetical protein
BP1026B_II0860	-101.47	0	99.6061	0.981634	3-hydroxyphenylpropionic transporter MhpT
BP1026B_II0861	-73.1092	0	260.302	3.56045	porin
BP1026B_II0863	-26.6232	0	129.304	4.85682	IclR family transcriptional regulator
BP1026B_II0866	-5.4273	0.00389635	41.1522	7.58245	sugar ABC transporter permease
BP1026B_II0868	-80.1711	3.579e-09	51.2421	0.639159	UxaA family hydrolase
BP1026B_II0869	-10.4276	2.37849e-08	60.8837	5.83872	amidohydrolase
BP1026B_II0871	-33.4046	4.16924e-09	53.6127	1.60495	fumarylacetoacetate (FAA) hydrolase family protein
BP1026B_II0874	-21.0977	0.0192802	23.7871	1.12748
BP1026B_II0876	-101.972	4.45289e-09	50.4259	0.494508	H-NS histone family protein
BP1026B_II0877	-69.1534	0	94.6991	1.36941	IclR family transcriptional regulator
BP1026B_II0880	-12.4422	7.7463e-06	44.48	3.57493	TetR family transcriptional regulator
BP1026B_II0881	-35.1628	2.1547e-06	40.7314	1.15837	thioesterase (4HBT) superfamily protein
BP1026B_II0882	-18.4809	0	117.583	6.3624	putative extracellular ligand binding protein
BP1026B_II0883	-92.0092	0	300.691	3.26805	hemolysin III
BP1026B_II0886	-107.246	0	146.567	1.36664	AsnC family transcriptional regulator
BP1026B_II0890	-116.037	3.47611e-12	63.8191	0.549989	acetyltransferase
BP1026B_II0891	-116.357	0	332.508	2.85766	2OG-Fe(II) oxygenase
BP1026B_II0893	-36.8284	0	246.544	6.6944	hypothetical protein
BP1026B_II0895	-8.72392	2.64184e-11	82.3142	9.43546	sensor histidine kinase
BP1026B_II0900	-53.4474	0	81.4334	1.52362	hypothetical protein
BP1026B_II0901	-84.9767	0	183.075	2.15442	hypothetical protein
BP1026B_II0903	-12.9073	0	194.352	15.0575	hypothetical protein
BP1026B_II0904	-79.9953	4.10181e-11	59.9288	0.749154	hypothetical protein
BP1026B_II0906	-76.9674	0	131.042	1.70257	TauD/TfdA family dioxygenase
BP1026B_II0907	-13.4109	0	137.75	10.2715	hypothetical protein
BP1026B_II0908	-54.6195	0	121.865	2.23116	aminotransferase class-V
BP1026B_II0910	-4.6702	0	157.235	33.6677	peptidase
BP1026B_II0911	-24.6139	6.04843e-11	64.2399	2.6099	hypothetical protein
BP1026B_II0912	-8.62325	0	209.946	24.3466	monooxygenase
BP1026B_II0913	-24.1744	0	134.598	5.56779	DNA-binding protein
BP1026B_II0914	-73.8418	0	198.226	2.68447	hypothetical protein
BP1026B_II0915	-44.5395	0	77.6556	1.74352	hypothetical protein
BP1026B_II0916	-404.372	0	151.973	0.375826	hypothetical protein
BP1026B_II0917	-201.6	0	431.581	2.14078	hypothetical protein
BP1026B_II0918	-100.214	0	156.929	1.56594	LuxR family DNA-binding response regulator
BP1026B_II0919	-35.1628	1.52949e-11	64.7798	1.84228	universal stress protein
BP1026B_II0923	-10.6587	1.88836e-07	55.4119	5.19874	zinc-containing alcohol dehydrogenase
BP1026B_II0924	-7.03255	0.0334654	30.0971	4.27969	dedA family protein
BP1026B_II0925	-36.3348	1.69692e-07	45.7445	1.25897	major facilitator superfamily protein
BP1026B_II0926	-91.4232	0	79.5966	0.870639	short chain dehydrogenase/reductase family oxidoreductase
BP1026B_II0927	-26.8409	0	156.53	5.83178	methyltransferase CmcJ
BP1026B_II0931	-3.31341	9.11202e-07	100.135	30.221	H-NS histone family protein
BP1026B_II0932	-45.9314	0	94.3718	2.05463	acyl-CoA dehydrogenase domain-containing protein
BP1026B_II0933	-4.55047	4.45732e-07	78.8128	17.3197	hypothetical protein
BP1026B_II0934	-69.4464	1.61222e-09	53.0843	0.764391	hypothetical protein
BP1026B_II0937	-168.781	0.000226963	29.3668	0.173993	inosine-uridine preferring nucleoside hydrolase
BP1026B_II0940	-34.3513	3.38706e-07	44.557	1.2971	hypothetical protein
BP1026B_II0941	-81.7534	0	97.5398	1.1931	hypothetical protein
BP1026B_II0942	-75.5999	0	106.281	1.40583	L-2-amino-thiazoline-4-carboxylic acid hydrolase
BP1026B_II0944	-5.19797	0.00856459	39.6452	7.62705	N-carbamoyl-L-cysteine amidohydrolase
BP1026B_II0945	-232.074	0	77.2613	0.332916	flagellar hook-associated protein 2
BP1026B_II0948	-54.7534	0	205.126	3.74636	aldo/keto reductase family oxidoreductase
BP1026B_II0951	-68.7272	0	147.469	2.14572	MoaF protein precursor
BP1026B_II0954	-8.39369	0.00582164	32.5972	3.88353	hypothetical protein
BP1026B_II0956	-8.36973	0	107.372	12.8287	AraC family transcription regulator
BP1026B_II0957	-4.34363	0	301.648	69.4461	hypothetical protein
BP1026B_II0958	-8.73208	0	147.31	16.87	outer membrane porin
BP1026B_II0959	-63.9962	0	170.175	2.65914	hypothetical protein
BP1026B_II0960	-72.0837	1.42131e-06	39.8395	0.552685	LysE family protein
BP1026B_II0961	-54.5023	0	76.8126	1.40935	acetyltransferase
BP1026B_II0962	-177.572	1.28616e-10	56.556	0.318496	N-ethylmaleimide reductase
BP1026B_II0967	-156.474	0	154.755	0.989015	hypothetical protein
BP1026B_II0968	-11.8994	0	653.506	54.9191	hypothetical protein
BP1026B_II0972	-20.0317	0	4564.78	227.877	hypothetical protein
BP1026B_II0976	-13.6256	3.83693e-09	61.1443	4.48747	calcineurin-like phosphoesterase
BP1026B_II0980	-56.612	0	80.1869	1.41643	outer membrane porin protein
BP1026B_II0983	-244.967	0	116.374	0.475061	Rieske family iron-sulfur cluster-binding protein
BP1026B_II0986	-54.0627	0	80.2033	1.48352	alpha/beta fold family hydrolase
BP1026B_II0989	-115.451	0	69.983	0.606171	hypothetical protein
BP1026B_II0990	-50.986	0.02904	21.1344	0.414514	L-aspartate dehydrogenase
BP1026B_II0991	-67.1999	6.95222e-13	68.6014	1.02085	aldehyde dehydrogenase family protein
BP1026B_II0992	-8.44303	0	261.634	30.9881	glyoxalase/bleomycin resistance protein/dioxygenase superfamily protein
BP1026B_II0994	-88.8659	0	234.997	2.6444	major facilitator family transporter
BP1026B_II0996	-15.3082	0	110.668	7.22929	membrane-anchored cell surface protein
BP1026B_II0997	-16.5483	0	607.067	36.6845	OmpA family protein
BP1026B_II0999	-242.623	0	169.207	0.697409	amidase
BP1026B_II1001	-62.5897	1.06319e-06	40.65	0.649468	methionine gamma-lyase
BP1026B_II1003	-122.63	0	236.346	1.92731	hypothetical protein
BP1026B_II1005	-82.2809	0	124.691	1.51543	hypothetical protein
BP1026B_II1006	-157.353	0	230.406	1.46426	DNA-binding protein
BP1026B_II1008	-131.86	0	140.254	1.06366	LysR family regulatory protein
BP1026B_II1010	-4.4393	0	281.984	63.5198	major facilitator family transporter
BP1026B_II1015	-96.6976	0	251.208	2.59787	hypothetical protein
BP1026B_II1016	-69.886	0	96.0913	1.37497	aliphatic compound ABC transporter, periplasmic substrate-binding protein
BP1026B_II1017	-379.758	0	149.709	0.394223	MerR family transcriptional regulator
BP1026B_II1019	-13.5025	4.58846e-11	71.5402	5.2983	hypothetical protein
BP1026B_II1022	-36.1674	0.00151381	27.4996	0.760341	methyl-accepting chemotaxis protein
BP1026B_II1023	-6.52823	0	166.438	25.4952	hypothetical protein
BP1026B_II1024	-25.7128	0	126.046	4.90207	hypothetical protein
BP1026B_II1026	-69.886	0	71.1466	1.01804	agaE protein
BP1026B_II1027	-65.6371	0.000248135	30.0018	0.457085	TrkA domain-containing protein
BP1026B_II1028	-157.06	0	89.4353	0.569433	alpha/beta fold family hydrolase
BP1026B_II1029	-3.49945	0	310.008	88.5875	4-carboxymuconolactone decarboxylase
BP1026B_II1031	-70.5209	0	253.757	3.59833	esterase
BP1026B_II1033	-7.14659	0	193.592	27.0887	outer membrane porin
BP1026B_II1034	-75.9516	0	70.4224	0.927202	LysR family transcriptional regulator
BP1026B_II1036	-126.084	0	157.452	1.24879	peptidase
BP1026B_II1038	-4.41488	0	471.569	106.814	LysR family transcriptional regulator
BP1026B_II1040	-5.78996	0	169.576	29.288	ABC transporter ATP-binding protein
BP1026B_II1042	-80.8743	0	72.5987	0.897673	dipeptide transport system permease
BP1026B_II1044	-16.2388	0	188.575	11.6126	periplasmic solute-binding protein
BP1026B_II1045	-106.66	0	189.88	1.78023	D-alanyl-D-alanine dipeptidase
BP1026B_II1046	-92.1767	0	244.946	2.65735	hypothetical protein
BP1026B_II1047	-55.1302	0	227.209	4.12133	hypothetical protein
BP1026B_II1048	-29.7285	0	449.635	15.1247	hypothetical protein
BP1026B_II1050	-305.916	0	117.317	0.383496	hypothetical protein
BP1026B_II1051	-3.96837	6.95222e-13	142.178	35.8277	YD repeat-containing protein
BP1026B_II1053	-351.628	0	103.783	0.295151	hypothetical protein
BP1026B_II1054	-14.8382	0	105.214	7.09074	serine protease
BP1026B_II1056	-48.8762	4.74767e-09	51.8897	1.06165	solute-binding family 5 protein
BP1026B_II1057	-48.2232	1.27153e-07	45.4169	0.941807	cupin family protein
BP1026B_II1058	-168.781	0	88.9238	0.526859	pVII
BP1026B_II1059	-58.9953	6.95222e-13	68.3382	1.15837	manganese/iron transporter
BP1026B_II1061	-30.3279	1.42357e-07	46.8411	1.54449	hypothetical protein
BP1026B_II1062	-6.5972	0.000116101	47.334	7.17485	oxidoreductase alpha (molybdopterin) subunit
BP1026B_II1063	-5.40627	0.000157696	51.5472	9.53469	GntR family transcriptional regulator
BP1026B_II1065	-94.9394	0	107.905	1.13657	hypothetical protein
BP1026B_II1068	-26.5674	0.0131136	23.8996	0.899583	peptidase
BP1026B_II1070	-28.4818	0	93.3506	3.27755	Tat pathway signal sequence domain-containing protein
BP1026B_II1072	-8.95382	0	108.084	12.0712	cytochrome c family protein
BP1026B_II1073	-71.4976	0	87.6217	1.22552	DoxD-like family protein
BP1026B_II1074	-8.43906	0	163.373	19.3592	outer membrane porin protein
BP1026B_II1075	-85.9534	0	162.723	1.89315	hypothetical protein
BP1026B_II1076	-47.4697	0	112.439	2.36865	histidine transport system permease
BP1026B_II1077	-344.595	0	84.4615	0.245104	histidine ABC transporter permease
BP1026B_II1079	-112.521	0.000278803	29.2315	0.259787	UDP-N-acetylglucosamine 1-carboxyvinyltransferase
BP1026B_II1080	-52.7441	1.33525e-05	36.0411	0.68332	hypothetical protein
BP1026B_II1084	-53.3647	0	282.554	5.29478	hypothetical protein
BP1026B_II1089	-24.9656	0.00137165	28.7225	1.15049	hypothetical protein
BP1026B_II1095	-13.3618	0	187.593	14.0395	polyketide biosynthesis enoyl-CoA hydratase
BP1026B_II1096	-7.15714	0	395.687	55.2856	polyketide biosynthesis enoyl-CoA hydratase
BP1026B_II1097	-291.851	1.07372e-06	39.1732	0.134223	hydroxymethylglutaryl-coenzyme A synthase
BP1026B_II1101	-45.8967	0	124.456	2.71165	malonyl CoA-acyl carrier protein transacylase
BP1026B_II1107	-202.186	3.97348e-07	41.2224	0.203884	halogenase PrnC
BP1026B_II1109	-14.4871	0.000727189	32.72	2.25857	voltage-gated chloride channel/CBS domain-containing protein
BP1026B_II1112	-4.61023	1.02893e-10	108.29	23.4891	transcriptional regulator
BP1026B_II1114	-137.135	1.58435e-05	34.5126	0.251669	membrane efflux protein
BP1026B_II1117	-216.251	0	73.4392	0.339602	AraC family transcriptional regulator
BP1026B_II1121	-17.0791	0.035864	23.2403	1.36075	hypothetical protein
BP1026B_II1122	-58.0185	0	163.536	2.81869	lipoprotein
BP1026B_II1125	-12.8385	0	183.068	14.2593	ECF subfamily RNA polymerase sigma factor
BP1026B_II1126	-67.2781	7.64744e-12	63.5652	0.944813	TonB-dependent siderophore receptor
BP1026B_II1129	-73.8418	0.000857572	27.4769	0.372105	ABC transporter ATP-binding protein
BP1026B_II1130	-50.7662	0	130.829	2.57709	Ribose transport ATP-binding protein rbsA
BP1026B_II1131	-25.6959	0	163.043	6.34511	hypothetical protein
BP1026B_II1135	-73.1385	4.42951e-07	42.0725	0.575243	sugar transport protein
BP1026B_II1136	-87.9069	0	179.12	2.03761	hypothetical protein
BP1026B_II1146	-57.4325	0	107.923	1.87913	hypothetical protein
BP1026B_II1148	-47.4697	4.86655e-12	65.67	1.38341	hypothetical protein
BP1026B_II1153	-68.919	0	76.181	1.10537	hydratase/decarboxylase family protein
BP1026B_II1155	-32.0793	0	190.825	5.94854	heat shock protein 70
BP1026B_II1156	-32.3497	0.000732306	29.2256	0.903427	heat shock protein 70
BP1026B_II1157	-3.27886	0	276.758	84.4068	polyglutamate synthase
BP1026B_II1161	-246.139	0	86.7239	0.352337	hypothetical protein
BP1026B_II1162	-72.0837	0.000431589	28.8201	0.399815	methyltransferase small domain-containing protein
BP1026B_II1164	-11.5256	1.47117e-05	43.8028	3.80048	phosphomethylpyrimidine kinase
BP1026B_II1165	-49.8139	0	280.82	5.63739
BP1026B_II1166	-18.1502	0	281.69	15.5199	methyltransferase
BP1026B_II1167	-19.1888	0	114.731	5.97905	thymidylate synthase protein
BP1026B_II1168	-110.763	0	82.1595	0.741761	hypothetical protein
BP1026B_II1169	-38.679	0	82.2825	2.12732	NUDIX family hydrolase
BP1026B_II1171	-253.172	0	254.862	1.00668	hypothetical protein
BP1026B_II1172	-14.3644	0	287.241	19.9968	phosphoethanolamine N-methyltransferase
BP1026B_II1173	-12.1219	4.76227e-10	67.8006	5.59323	gamma-butyrobetaine,2-oxoglutarate dioxygenase
BP1026B_II1176	-87.9069	0	73.2362	0.833111	peptidase
BP1026B_II1178	-26.9581	0.00332418	26.662	0.989015	hypothetical protein
BP1026B_II1179	-28.1302	0.0364145	21.6863	0.770925	hypothetical protein
BP1026B_II1182	-19.9256	4.63795e-05	36.8289	1.84832	RND family efflux transporter MFP subunit
BP1026B_II1183	-19.7564	0	104.179	5.27316	hydrophobe/amphiphile efflux family protein
BP1026B_II1186	-101.013	0	110.67	1.09561	WD domain-containing protein
BP1026B_II1187	-5.08377	1.44606e-10	100.368	19.7427	hypothetical protein
BP1026B_II1188	-3.05763	0.00111537	72.5217	23.7183	hypothetical protein
BP1026B_II1189	-21.8968	1.2514e-11	68.5782	3.13188	riboflavin biosynthesis protein RibD
BP1026B_II1190	-9.43842	0.0159286	28.8021	3.05158	O-methyltransferase
BP1026B_II1191	-57.2651	0	78.4645	1.3702	glyoxylase/bleomycin resistance protein/dioxygenase superfamily protein
BP1026B_II1193	-60.9488	2.29423e-11	61.7231	1.0127	hypothetical protein
BP1026B_II1195	-39.1186	6.95222e-12	65.8288	1.6828	LuxR family transcriptional regulator
BP1026B_II1196	-9.63154	0	254.862	26.4612	hypothetical protein
BP1026B_II1199	-153.544	0	93.7459	0.610547	hydroxyethylthioazole kinase
BP1026B_II1200	-28.4232	4.17133e-12	68.9173	2.42468	hypothetical protein
BP1026B_II1204	-44.3441	0	142.397	3.21117	universal stress protein
BP1026B_II1205	-59.7767	0	121.217	2.02784	hypothetical protein
BP1026B_II1207	-79.9953	0.000149769	30.7301	0.384149	hydrogenase subunit
BP1026B_II1211	-116.037	0.000260932	29.3339	0.252798	Hydrogenase-4 component B / Formatehydrogenlyase subunit 3
BP1026B_II1216	-23.8864	0	140.977	5.90196	transferase
BP1026B_II1218	-15.7256	0	437.183	27.8008	proline dehydrogenase
BP1026B_II1224	-6.10722	1.82148e-10	89.7847	14.7014	nitrate reductase subunit beta
BP1026B_II1226	-587.218	0	213.573	0.363702	hypothetical protein
BP1026B_II1227	-42.336	0	87.6153	2.06952	sensory box histidine kinase/response regulator
BP1026B_II1228	-16.3476	0	243.194	14.8764	LuxR family DNA-binding response regulator
BP1026B_II1231	-4.20719	5.90938e-11	117.967	28.0394	hydrolase CocE/NonD family protein subfamily
BP1026B_II1232	-112.169	0	224.234	1.99907	TauD/TfdA family dioxygenase
BP1026B_II1233	-30.5646	4.90896e-09	53.7159	1.75746	transport/efflux protein
BP1026B_II1238	-38.386	3.47611e-12	67.2156	1.75104	non-ribosomal peptide synthase/polyketide synthase
BP1026B_II1239	-6.43327	0	132.797	20.6422	TubD protein
BP1026B_II1240	-3.01956	4.24294e-09	139.315	46.1375	TubF protein
BP1026B_II1241	-15.2323	0	133.314	8.75211	non-ribosomal peptide/polyketide synthase
BP1026B_II1242	-5.64158	0	449.024	79.5918	oligopeptidase A
BP1026B_II1243	-97.2836	0	238.446	2.45104	hypothetical protein
BP1026B_II1245	-32.7453	0	139.98	4.2748	N-acyl-homoserine lactone dependent regulatory protein
BP1026B_II1246	-140.651	0.000573339	27.7239	0.197111	hypothetical protein
BP1026B_II1250	-42.9488	3.47611e-12	66.9894	1.55975	nonribosomal peptide synthetase
BP1026B_II1251	-70.1057	0	305.479	4.3574	N-acylhomoserine lactone synthase
BP1026B_II1256	-36.999	0	647.311	17.4953	hypothetical protein
BP1026B_II1258	-31.4334	0	96.4962	3.06986	peptide synthetase NRPS5-4-3
BP1026B_II1263	-61.2837	7.43887e-11	59.4191	0.969575	syringopeptin synthetase C
BP1026B_II1264	-3.58649	0	371.814	103.671	SyrP-like protein
BP1026B_II1265	-3.70435	0.000118663	69.1253	18.6606	polyketide synthase peptide synthetase fusion protein
BP1026B_II1267	-103.144	0	229.525	2.22528	hypothetical protein
BP1026B_II1271	-36.3348	1.58395e-06	41.2417	1.13504	cupin domain-containing protein
BP1026B_II1280	-80.8743	2.6481e-09	51.8091	0.640612	PAAR motif-containing protein
BP1026B_II1282	-3.42899	0.000161242	72.9748	21.2817	hypothetical protein
BP1026B_II1285	-265.479	0	129.018	0.485982	transcriptional regulator
BP1026B_II1287	-7.72446	0	695.835	90.0819	dGTP-pyrophosphohydrolase, thiamine phosphate synthase
BP1026B_II1288	-86.7348	0	287.622	3.31611	hypothetical protein
BP1026B_II1291	-84.7422	0	94.412	1.11411	methyl-accepting chemotaxis protein
BP1026B_II1296	-172.298	2.08566e-12	64.5387	0.374577	hypothetical protein
BP1026B_II1297	-28.5823	0	171.414	5.99722	hypothetical protein
BP1026B_II1300	-73.8418	0.00154832	26.3465	0.356797	3-demethylubiquinone-9 3-methyltransferase
BP1026B_II1301	-19.9256	0.00133714	29.6467	1.48787	CorA family protein
BP1026B_II1306	-4.63849	0	172.693	37.2305	transporter periplasmic binding protein
BP1026B_II1307	-45.7116	0.000708828	28.527	0.624065	ABC transporter permease
BP1026B_II1309	-6.27473	0	120.685	19.2334	AraC family transcriptional regulator
BP1026B_II1310	-45.0083	1.09815e-05	36.7724	0.817012	zinc-binding dehydrogenase family oxidoreductase
BP1026B_II1312	-161.749	3.15849e-06	37.4472	0.231515	xylulokinase
BP1026B_II1313	-29.4488	0	79.5278	2.70054	peptidase
BP1026B_II1314	-3.02965	0.00375041	67.0011	22.1151	penicillin-binding protein
BP1026B_II1316	-11.9396	2.8372e-09	63.7856	5.34236	Assimilatory nitrate reductase large subunit
BP1026B_II1322	-4.46151	1.94234e-05	66.0753	14.8101	nitrate transport ATP-binding protein
BP1026B_II1325	-23.0259	5.88714e-09	55.0477	2.39068	lipoprotein
BP1026B_II1326	-17.3302	0	120.331	6.94341	acetylpolyamine aminohydrolase
BP1026B_II1328	-94.9394	6.67713e-06	36.4916	0.384367	major facilitator family transporter
BP1026B_II1332	-82.0464	3.07983e-10	55.9509	0.681942	short chain dehydrogenase
BP1026B_II1334	-11.5078	0	164.997	14.3379	zinc-containing alcohol dehydrogenase
BP1026B_II1340	-178.158	0	271.445	1.52362	hypothetical protein
BP1026B_II1344	-45.7116	0.0119113	23.0084	0.503338	hypothetical protein
BP1026B_II1345	-21.0977	0	135.356	6.41568	nonribosomal peptide synthetase DhbF
BP1026B_II1347	-10.8193	0	110.638	10.226	major facilitator superfamily transporter
BP1026B_II1353	-84.3906	6.00999e-05	32.4186	0.384149	AMP-binding domain-containing protein
BP1026B_II1354	-70.3255	0.00720429	23.4587	0.333573	ECF subfamily RNA polymerase sigma factor
BP1026B_II1355	-66.8092	0	152.946	2.28929	hypothetical protein
BP1026B_II1358	-94.9394	0	111.245	1.17174	oxidoreductase
BP1026B_II1362	-221.525	5.93283e-07	40.415	0.18244	polyphosphate kinase 2 family protein
BP1026B_II1363	-12.6463	0	162.871	12.879	lipoprotein
BP1026B_II1365	-5.95614	3.05898e-11	96.4971	16.2013	hypothetical protein
BP1026B_II1369	-89.4139	0	202.783	2.26791	outer membrane protein TolC
BP1026B_II1373	-10.5488	0	219.997	20.8551	hypothetical protein
BP1026B_II1375	-5.46762	0	129.856	23.7501	amino acid permease
BP1026B_II1376	-61.5348	0	217.565	3.53564
BP1026B_II1377	-19.4748	0	97.7553	5.01959	DGPF domain-containing protein
BP1026B_II1379	-94.9394	0	216.004	2.27518	O-methyltransferase family protein
BP1026B_II1380	-34.0325	0	109.631	3.22136	diguanylate cyclase
BP1026B_II1381	-65.9302	0	132.741	2.01335	hypothetical protein
BP1026B_II1389	-23.9785	0	215.347	8.98086	ABC transporter substrate-binding protein
BP1026B_II1391	-53.9162	0.00211697	26.1272	0.484589	asparaginase
BP1026B_II1392	-67.6883	1.78463e-08	48.4553	0.715859	transcriptional regulator
BP1026B_II1396	-103.144	0	75.1892	0.728972	phosphoesterase family protein
BP1026B_II1397	-75.893	0	239.909	3.16115	hypothetical protein
BP1026B_II1398	-21.9767	2.68687e-06	42.356	1.92731	hypothetical protein
BP1026B_II1399	-8.93215	6.95222e-13	90.5123	10.1333	isoleucyl-tRNA synthetase
BP1026B_II1400	-32.7653	0	129.829	3.96238	DMT family permease
BP1026B_II1401	-86.7348	2.01614e-11	61.1197	0.704673	alanyl-tRNA synthetase
BP1026B_II1403	-119.553	0	204.233	1.7083	hypothetical protein
BP1026B_II1404	-21.5771	0	99.8527	4.6277	hypothetical protein
BP1026B_II1408	-116.916	0	155.54	1.33036	1-aminocyclopropane-1-carboxylate deaminase
BP1026B_II1411	-35.1628	8.27436e-05	33.3854	0.949454	hypothetical protein
BP1026B_II1418	-96.6976	0	75.9751	0.785698	MerR family transcriptional regulator
BP1026B_II1419	-41.0232	0	76.2408	1.85848	hypothetical protein
BP1026B_II1421	-40.4372	2.57965e-05	35.3426	0.874013	acetyltransferase
BP1026B_II1424	-66.8092	9.84298e-06	36.2144	0.542056	ArsR family transcriptional regulator
BP1026B_II1425	-6.1411	0	414.27	67.4586	cytochrome b561 family protein
BP1026B_II1426	-125.079	0	149.344	1.194	selenocysteine lyase
BP1026B_II1427	-52.058	0	386.891	7.43192	major membrane protein I
BP1026B_II1442	-65.8046	0	108.424	1.64767	major facilitator family transporter
BP1026B_II1443	-9.71371	6.95222e-13	88.8599	9.14789	sensory box histidine kinase/response regulator
BP1026B_II1444	-161.749	1.80758e-11	60.3867	0.373337	response regulator
BP1026B_II1448	-186.363	0	362.275	1.94393	hypothetical protein
BP1026B_II1449	-98.0162	0	294.696	3.00661	hypothetical protein
BP1026B_II1450	-31.1442	0	356.232	11.4382	hypothetical protein
BP1026B_II1451	-80.8743	0	134.094	1.65805	cold shock transcription regulator protein
BP1026B_II1462	-12.5774	4.17133e-12	78.4469	6.23711	hypothetical protein
BP1026B_II1463	-6.65581	0	121.223	18.2131	glutathione S-transferase
BP1026B_II1465	-22.4651	0	123.891	5.51483	hypothetical protein
BP1026B_II1466	-227.679	0	152.346	0.669126	cytochrome d ubiquinol oxidase, subunit II
[truncated: 863 more rows]
